# Supplementary material for: Modifiable Dietary Habits, Inflammatory Mediation, and Senile Cataract: Unraveling Causality via Mendelian Randomization
Source: Food Sci Nutr. 2025 Dec 17;13(12):e71366. doi: 10.1002/fsn3.71366 (PMC12710447; doi:10.1002/fsn3.71366)
Supplement: Supplementary file 2 — Data S2: fsn371366‐sup‐0002‐Tables.xlsx. [file FSN3-13-e71366-s002.xlsx]

## Sheet: S1
Supplementary Table 1. GWAS summary statistics used in MR study
Traits	Type	Accession	Sample Size	Ethnicity	Consortium	GWAS study
Coffee consumption (cups per day)	exposure	GCST90132984	448204	Eur	UK Biobank	Cole J.B et al. 2020 (PMID: 32193382)
Ground coffee consumption	exposure	GCST90132976	353710	Eur	UK Biobank	Cole J.B et al. 2020 (PMID: 32193382)
Coffee type: Ground or instant vs other or decaffeinated	exposure	GCST90132975	353710	Eur	UK Biobank	Cole J.B et al. 2020 (PMID: 32193382)
Coffee type: Decaffeinated coffee (any type)	exposure	GCST90132974	353710	Eur	UK Biobank	Cole J.B et al. 2020 (PMID: 32193382)
Milk type used: Full cream	exposure	GCST90132938	448698	Eur	UK Biobank	Cole J.B et al. 2020 (PMID: 32193382)
Milk type used: Dairy-based milk vs never have milk	exposure	GCST90132935	427252	Eur	UK Biobank	Cole J.B et al. 2020 (PMID: 32193382)
Milk type used: Any milk vs never have milk	exposure	GCST90132936	448698	Eur	UK Biobank	Cole J.B et al. 2020 (PMID: 32193382)
Milk type used: Full cream vs never have milk	exposure	GCST90132937	43995	Eur	UK Biobank	Cole J.B et al. 2020 (PMID: 32193382)
Milk type used: Skimmed, semi-skimmed or full cream	exposure	GCST90133005	427252	Eur	UK Biobank	Cole J.B et al. 2020 (PMID: 32193382)
Milk type used: Semi-skimmed vs never have milk	exposure	GCST90132939	308029	Eur	UK Biobank	Cole J.B et al. 2020 (PMID: 32193382)
Milk type used: Semi-skimmed	exposure	GCST90132940	448698	Eur	UK Biobank	Cole J.B et al. 2020 (PMID: 32193382)
Milk type used: Soy milk vs never have milk	exposure	GCST90132943	31889	Eur	UK Biobank	Cole J.B et al. 2020 (PMID: 32193382)
Milk type used: Skimmed vs never have milk	exposure	GCST90132941	108035	Eur	UK Biobank	Cole J.B et al. 2020 (PMID: 32193382)
Milk type used: Soy milk	exposure	GCST90132944	448698	Eur	UK Biobank	Cole J.B et al. 2020 (PMID: 32193382)
Milk type used: Other milk vs never have milk	exposure	GCST90132945	20557	Eur	UK Biobank	Cole J.B et al. 2020 (PMID: 32193382)
Milk type used: Other type of milk	exposure	GCST90132946	448698	Eur	UK Biobank	Cole J.B et al. 2020 (PMID: 32193382)
Milk type used: Skimmed	exposure	GCST90132942	448698	Eur	UK Biobank	Cole J.B et al. 2020 (PMID: 32193382)
Overall alcohol intake	exposure	GCST90133003	448623	Eur	UK Biobank	Cole J.B et al. 2020 (PMID: 32193382)
Alcohol consumption (drinks per month)	exposure	GCST90132992	449210	Eur	UK Biobank	Cole J.B et al. 2020 (PMID: 32193382)
Spirits consumption (measures per month)	exposure	GCST90132989	387404	Eur	UK Biobank	Cole J.B et al. 2020 (PMID: 32193382)
Red wine consumption (glasses per month)	exposure	GCST90132987	387404	Eur	UK Biobank	Cole J.B et al. 2020 (PMID: 32193382)
Fortified wine consumption (glasses per month)	exposure	GCST90132990	387404	Eur	UK Biobank	Cole J.B et al. 2020 (PMID: 32193382)
Champagne or white wine consumption (glasses per month)	exposure	GCST90132986	387404	Eur	UK Biobank	Cole J.B et al. 2020 (PMID: 32193382)
Beer or cider consumption (glasses per month)	exposure	GCST90132988	387404	Eur	UK Biobank	Cole J.B et al. 2020 (PMID: 32193382)
Other alcohol consumption (glasses per month)	exposure	GCST90132991	186160	Eur	UK Biobank	Cole J.B et al. 2020 (PMID: 32193382)
Alcohol usually taken with meals(yes and it varies vs no)	exposure	GCST90133004	357136	Eur	UK Biobank	Cole J.B et al. 2020 (PMID: 32193382)
Alcohol drinker status: current or former vs never	exposure	GCST90132923	448623	Eur	UK Biobank	Cole J.B et al. 2020 (PMID: 32193382)
Alcohol drinker status: current vs never	exposure	GCST90132924	433353	Eur	UK Biobank	Cole J.B et al. 2020 (PMID: 32193382)
Drinks usually with meals in current drinkers (yes and it varies vs no)	exposure	GCST90132925	357136	Eur	UK Biobank	Cole J.B et al. 2020 (PMID: 32193382)
Drinks usually with meals in current drinkers (yes vs no)	exposure	GCST90132926	235312	Eur	UK Biobank	Cole J.B et al. 2020 (PMID: 32193382)
Overall oily fish consumption	exposure	GCST90132993	446854	Eur	UK Biobank	Cole J.B et al. 2020 (PMID: 32193382)
Overall non-oily fish consumption	exposure	GCST90132994	447289	Eur	UK Biobank	Cole J.B et al. 2020 (PMID: 32193382)
Overall pork consumption	exposure	GCST90132999	446607	Eur	UK Biobank	Cole J.B et al. 2020 (PMID: 32193382)
Overall processed meat consumption	exposure	GCST90132995	448303	Eur	UK Biobank	Cole J.B et al. 2020 (PMID: 32193382)
Overall poultry consumption	exposure	GCST90132996	448210	Eur	UK Biobank	Cole J.B et al. 2020 (PMID: 32193382)
Overall lamb or mutton consumption	exposure	GCST90132998	446443	Eur	UK Biobank	Cole J.B et al. 2020 (PMID: 32193382)
Overall beef consumption	exposure	GCST90132997	447441	Eur	UK Biobank	Cole J.B et al. 2020 (PMID: 32193382)
Cereal consumption (bowls per week)	exposure	GCST90132982	447935	Eur	UK Biobank	Cole J.B et al. 2020 (PMID: 32193382)
Cereal type: Bran cereal	exposure	GCST90132970	373443	Eur	UK Biobank	Cole J.B et al. 2020 (PMID: 32193382)
Cereal type: Biscuit cereal	exposure	GCST90132969	373443	Eur	UK Biobank	Cole J.B et al. 2020 (PMID: 32193382)
Cereal type: Muesli	exposure	GCST90132972	373443	Eur	UK Biobank	Cole J.B et al. 2020 (PMID: 32193382)
Cereal type: Other	exposure	GCST90132973	373443	Eur	UK Biobank	Cole J.B et al. 2020 (PMID: 32193382)
Cereal type: Oat cereal (e.g. Ready Brek, porridge)	exposure	GCST90132971	373443	Eur	UK Biobank	Cole J.B et al. 2020 (PMID: 32193382)
Bread consumption (slices per week)	exposure	GCST90132981	444230	Eur	UK Biobank	Cole J.B et al. 2020 (PMID: 32193382)
Bread type: Wholemeal/wholegrain vs white and brown	exposure	GCST90132968	416312	Eur	UK Biobank	Cole J.B et al. 2020 (PMID: 32193382)
Bread type: Wholemeal or wholegrain	exposure	GCST90132966	434087	Eur	UK Biobank	Cole J.B et al. 2020 (PMID: 32193382)
Bread type: White vs wholemeal/wholegrain and brown	exposure	GCST90132967	416312	Eur	UK Biobank	Cole J.B et al. 2020 (PMID: 32193382)
Bread type: White	exposure	GCST90132964	434087	Eur	UK Biobank	Cole J.B et al. 2020 (PMID: 32193382)
Bread type: Brown	exposure	GCST90132965	434087	Eur	UK Biobank	Cole J.B et al. 2020 (PMID: 32193382)
Never eat sugar vs no eggs, dairy, wheat or sugar restrictions	exposure	GCST90132933	427790	Eur	UK Biobank	Cole J.B et al. 2020 (PMID: 32193382)
Never eat sugar vs no sugar	exposure	GCST90132934	447391	Eur	UK Biobank	Cole J.B et al. 2020 (PMID: 32193382)
Never eat eggs vs no eggs, dairy, wheat or sugar restrictions	exposure	GCST90132927	357255	Eur	UK Biobank	Cole J.B et al. 2020 (PMID: 32193382)
Never eat eggs vs no eggs restrictions	exposure	GCST90132928	447391	Eur	UK Biobank	Cole J.B et al. 2020 (PMID: 32193382)
Never eat dairy vs no eggs, dairy, wheat or sugar restrictions	exposure	GCST90132929	355549	Eur	UK Biobank	Cole J.B et al. 2020 (PMID: 32193382)
Never eat wheat vs no eggs, dairy, wheat or sugar restrictions	exposure	GCST90132931	357603	Eur	UK Biobank	Cole J.B et al. 2020 (PMID: 32193382)
Never eat wheat vs no wheat restrictions	exposure	GCST90132932	447391	Eur	UK Biobank	Cole J.B et al. 2020 (PMID: 32193382)
Never eat dairy vs no dairy restrictions	exposure	GCST90132930	447391	Eur	UK Biobank	Cole J.B et al. 2020 (PMID: 32193382)
Spread type: All spreads vs never use spread	exposure	GCST90132947	448696	Eur	UK Biobank	Cole J.B et al. 2020 (PMID: 32193382)
Spread type: Butter and margarine vs never use spread	exposure	GCST90132948	281792	Eur	UK Biobank	Cole J.B et al. 2020 (PMID: 32193382)
Spread type: Any oil based spread vs never use spread	exposure	GCST90132949	186666	Eur	UK Biobank	Cole J.B et al. 2020 (PMID: 32193382)
Spread type: Butter and butter-like spreads vs oil-based spreads	exposure	GCST90132950	371119	Eur	UK Biobank	Cole J.B et al. 2020 (PMID: 32193382)
Spread type: Butter and margarine spreads vs oil-based spreads	exposure	GCST90132951	333836	Eur	UK Biobank	Cole J.B et al. 2020 (PMID: 32193382)
Spread type: Butter vs never use spread	exposure	GCST90132952	213549	Eur	UK Biobank	Cole J.B et al. 2020 (PMID: 32193382)
Spread type: Butter/spreadable butter	exposure	GCST90132953	448696	Eur	UK Biobank	Cole J.B et al. 2020 (PMID: 32193382)
Spread type: Tub margarine vs never use spread	exposure	GCST90132954	77738	Eur	UK Biobank	Cole J.B et al. 2020 (PMID: 32193382)
Spread type: Tub margarine	exposure	GCST90132955	448696	Eur	UK Biobank	Cole J.B et al. 2020 (PMID: 32193382)
Spread type: Flora/Benecol vs never use spread	exposure	GCST90132956	86823	Eur	UK Biobank	Cole J.B et al. 2020 (PMID: 32193382)
Spread type: Flora Pro-Active/Benecol	exposure	GCST90132957	448696	Eur	UK Biobank	Cole J.B et al. 2020 (PMID: 32193382)
Spread type: Olive oil spread vs never use spread	exposure	GCST90132958	106711	Eur	UK Biobank	Cole J.B et al. 2020 (PMID: 32193382)
Non-butter spread type details: Olive oil based spread (eg: Bertolli)	exposure	GCST90132959	448696	Eur	UK Biobank	Cole J.B et al. 2020 (PMID: 32193382)
Spread type: Other oil-based spread vs never use spread	exposure	GCST90132960	128390	Eur	UK Biobank	Cole J.B et al. 2020 (PMID: 32193382)
Spread type: Other oil-based spread	exposure	GCST90132961	448696	Eur	UK Biobank	Cole J.B et al. 2020 (PMID: 32193382)
Spread type: Low fat spread vs never use spread	exposure	GCST90132962	72017	Eur	UK Biobank	Cole J.B et al. 2020 (PMID: 32193382)
Spread type: Low fat spread	exposure	GCST90132963	448696	Eur	UK Biobank	Cole J.B et al. 2020 (PMID: 32193382)
Frequency of adding salt to food	exposure	GCST90133001	448890	Eur	UK Biobank	Cole J.B et al. 2020 (PMID: 32193382)
Overall cheese consumption	exposure	GCST90133000	438453	Eur	UK Biobank	Cole J.B et al. 2020 (PMID: 32193382)
Pieces of fresh fruit per day	exposure	GCST90132979	447401	Eur	UK Biobank	Cole J.B et al. 2020 (PMID: 32193382)
Pieces of dried fruit per day	exposure	GCST90132980	444741	Eur	UK Biobank	Cole J.B et al. 2020 (PMID: 32193382)
Tablespoons of cooked vegetables per day	exposure	GCST90132977	444190	Eur	UK Biobank	Cole J.B et al. 2020 (PMID: 32193382)
Tablespoons of raw vegetables per day	exposure	GCST90132978	443633	Eur	UK Biobank	Cole J.B et al. 2020 (PMID: 32193382)
Cups of tea per day	exposure	GCST90132983	448060	Eur	UK Biobank	Cole J.B et al. 2020 (PMID: 32193382)
Water consumption (glasses per day)	exposure	GCST90132985	445965	Eur	UK Biobank	Cole J.B et al. 2020 (PMID: 32193382)
Temperature of hot drinks	exposure	GCST90133002	448817	Eur	UK Biobank	Cole J.B et al. 2020 (PMID: 32193382)
Senile cataract	outcome	finngen_R12_H7_CATARACTSENILE	493421	Eur	FINNGEN	Kurki et al. 2023 (PMID: 36653562)
Senile cataract	outcome	GCST90435987	396978	Eur	NA	Zhou w et al. 2018 (PMID: 30104761)
Cataract	outcome	GCST90018814	491877	Eur	NA	Sakaue S et al. 2021 (PMID:34594039)
Cataracts (operation)	outcome	GCST009963	408962	Eur	NA	Boutin T.S et al. 2019 (PMID:31816047)
Glycated Hemoglobin(HbA1c)	Confounding	ieu-b-4842	45734	Eur	Within family GWAS consortium	Howe J.L et al. 2022 (PMID: 35534559)
Fasting glucose	Confounding	ieu-b-113	58074	Eur	MAGIC	Manning K.A et al. 2012 (PMID: 22581228)
Type 2 diabetes	Confounding	ukb-b-13806	462933	Eur	MRC-IEU	Elsworth.B et al. 2018
Body mass index (BMI)	Confounding	ukb-b-19953	461460	Eur	MRC-IEU	Elsworth B et al. 2018
Body fat percentage	Confounding	ukb-a-264	331117	Eur	Neale Lab	Neale. 2017
Systolic blood pressure	Confounding	ieu-b-38	757601	Eur	International Consortium of Blood Pressure	Evangelou.E et al. 2018 (PMID: 35399580)
Diastolic blood pressure	Confounding	ieu-b-39	757601	Eur	International Consortium of Blood Pressure	Evangelou.E et al. 2018 (PMID: 35399581)
High blood pressure	Confounding	ukb-b-14177	461880	Eur	MRC-IEU	Elsworth B et al. 2018
LDL cholesterol	Confounding	ieu-b-5089	201678	Eur	UK Biobank	Fang S et al. 2022
HDL cholesterol	Confounding	ieu-b-109	403943	Eur	UK Biobank	Richardson T.G et al. 2020 (PMID: 32203549)
Triglycerides	Confounding	ieu-b-111	441016	Eur	UK Biobank	Richardson T.G et al. 2020 (PMID: 32203549)
Smoking status	Confounding	ebi-a-GCST90029014	468170	Eur	NA	Loh P.R et al. 2018 (PMID: 29892013)
Educational attainment	Confounding	ebi-a-GCST90029012	470941	Eur	NA	Loh P.R et al. 2018 (PMID: 29892013)
Two-hour glucose	Confounding	ebi-a-GCST90002227	63396	Eur	NA	Chen J et al. 2021 (PMID: 34059833)
Waist-to-hip ratio	Confounding	ebi-a-GCST90095035	42455	Eur	NA	Fernández-Rhodes L et al. 2018 (PMID: 35399580)
C-reactive protein levels	mediator	ebi-a-GCST90029070	575531	Eur	NA	Said S et al. 2022 (PMID: 35459240)
Fibroblast growth factor basic levels	mediator	ebi-a-GCST004459	7565	Eur	NA	Ahola-Olli A.V et al. 2017 (PMID: 27989323)
Interleukin-10 levels	mediator	ebi-a-GCST004444	7681	Eur	NA	Ahola-Olli A.V et al. 2017 (PMID: 27989323)
Platelet-derived growth factor BB levels	mediator	ebi-a-GCST004432	8293	Eur	NA	Ahola-Olli A.V et al. 2017 (PMID: 27989323)
Tumor necrosis factor alpha levels	mediator	ebi-a-GCST004426	3454	Eur	NA	Ahola-Olli A.V et al. 2017 (PMID: 27989323)
Fibroblast growth factor 23 levels	mediator	ebi-a-GCST90012022	21758	Eur	NA	Folkersen L et al. 2020 (PMID: 33067605)
Interleukin-1-receptor antagonist levels	mediator	ebi-a-GCST90012004	21758	Eur	NA	Folkersen L et al. 2020 (PMID: 33067605)
Interleukin-6 levels	mediator	ebi-a-GCST90012005	21758	Eur	NA	Folkersen L et al. 2020 (PMID: 33067605)
Interleukin-16 levels	mediator	ebi-a-GCST90012049	21758	Eur	NA	Folkersen L et al. 2020 (PMID: 33067605)
Monocyte chemoattractant protein-1 levels	mediator	ebi-a-GCST90012007	21759	Eur	NA	Folkersen L et al. 2020 (PMID: 33067605)
Vascular endothelial growth factor levels	mediator	ebi-a-GCST90011995	21758	Eur	NA	Folkersen L et al. 2020 (PMID: 33067605)
TNF-related apoptosis-inducing ligand levels	mediator	ebi-a-GCST90012011	21759	Eur	NA	Folkersen L et al. 2020 (PMID: 33067606)
Notes: GWAS, genome-wide association study; MR, mendelian randomization; Eur, european.

## Sheet: S2
Supplementary Table 2. Summary of 83 dietary habits questionnaire.
Exposure	Food frequency questionnaires
Coffee consumption (cups per day)	"How many cups of coffee do you drink each DAY? (Include decaffeinated coffee)" (Please provide an average considering your intake over the last year.)
Ground coffee consumption	"What type of coffee do you usually drink?" (If you drink more than one type of coffee, please select the one that you drink the most.)
Coffee type: Ground or instant vs other or decaffeinated
Coffee type: Decaffeinated coffee (any type)
Milk type used: Full cream	"What type of milk do you mainly use?" (If you use more than one type of milk, please select the one that you drink the most.)
Milk type used: Dairy-based milk vs never have milk
Milk type used: Any milk vs never have milk
Milk type used: Full cream vs never have milk
Milk type used: Skimmed, semi-skimmed or full cream
Milk type used: Semi-skimmed vs never have milk
Milk type used: Semi-skimmed
Milk type used: Soy milk vs never have milk
Milk type used: Skimmed vs never have milk
Milk type used: Soy milk
Milk type used: Other milk vs never have milk
Milk type used: Other type of milk
Milk type used: Skimmed
Overall alcohol intake	"About how often do you drink alcohol?" (If this varies a lot, please provide an average considering your intake over the last year)
Alcohol consumption (drinks per month)	"In an average WEEK, how many glasses of WHITE wine or champagne would you drink? (There are six glasses in an average bottle)"
Spirits consumption (measures per month)
Red wine consumption (glasses per month)
Fortified wine consumption (glasses per month)
Champagne or white wine consumption (glasses per month)
Beer or cider consumption (glasses per month)
Other alcohol consumption (glasses per month)
Alcohol usually taken with meals(yes and it varies vs no)	"When you drink alcohol is it usually with meals?
Alcohol drinker status: current or former vs never
Alcohol drinker status: current vs never
Drinks usually with meals in current drinkers (yes and it varies vs no)	"When you drink alcohol is it usually with meals?"
Drinks usually with meals in current drinkers (yes vs no)
Overall oily fish consumption	"How often do you eat oily fish? (e.g. sardines, salmon, mackerel, herring)" (Please provide an average considering your intake over the last year)
Overall non-oily fish consumption	"How often do you eat other types of fish? (e.g. cod, tinned tuna, haddock)" (Please provide an average considering your intake over the last year)
Overall pork consumption	"How often do you eat pork? (Do not count processed meats such as bacon or ham)" (Please provide an average considering your intake over the last year)
Overall processed meat consumption	"How often do you eat processed meats (such as bacon, ham, sausages, meat pies, kebabs, burgers, chicken nuggets)?" (Please provide an average considering your intake over the last year)
Overall poultry consumption	"How often do you eat chicken, turkey or other poultry? (Do not count processed meats)" (Please provide an average considering your intake over the last year)
Overall lamb or mutton consumption	"How often do you eat lamb/mutton? (Do not count processed meats)" (Please provide an average considering your intake over the last year)
Overall beef consumption	"How often do you eat beef? (Do not count processed meats)" (Please provide an average considering your intake over the last year)
Cereal consumption (bowls per week)	"How many bowls of cereal do you eat a WEEK?" (Please provide an average considering your intake over the last year.)
Cereal type: Bran cereal	"What type of bread do you mainly eat?" (If you eat more than one type of bread, please select the one)
Cereal type: Biscuit cereal
Cereal type: Muesli
Cereal type: Other
Cereal type: Oat cereal (e.g. Ready Brek, porridge)
Bread consumption (slices per week)	"How many slices of bread do you eat each WEEK?" (For other types of bread: - one bread roll = 2 slices; - one pitta bread = 2 slices)
Bread type: Wholemeal/wholegrain vs white and brown	"What type of bread do you mainly eat? "(If you eat more than one type of bread, please select the one)
Bread type: Wholemeal or wholegrain
Bread type: White vs wholemeal/wholegrain and brown
Bread type: White
Bread type: Brown
Never eat sugar vs no eggs, dairy, wheat or sugar restrictions	"Which of the following do you NEVER eat? (You can select more than one answer)"
Never eat sugar vs no sugar
Never eat eggs vs no eggs, dairy, wheat or sugar restrictions
Never eat eggs vs no eggs restrictions
Never eat dairy vs no eggs, dairy, wheat or sugar restrictions
Never eat wheat vs no eggs, dairy, wheat or sugar restrictions
Never eat wheat vs no wheat restrictions
Never eat dairy vs no dairy restrictions
Spread type: All spreads vs never use spread	"What type of spread do you mainly use?" (If you use more than one type of spread, please select the one that you use the most.)
Spread type: Butter and margarine vs never use spread
Spread type: Any oil based spread vs never use spread
Spread type: Butter and butter-like spreads vs oil-based spreads
Spread type: Butter and margarine spreads vs oil-based spreads
Spread type: Butter vs never use spread
Spread type: Butter/spreadable butter
Spread type: Tub margarine vs never use spread
Spread type: Tub margarine
Spread type: Flora/Benecol vs never use spread
Spread type: Flora Pro-Active/Benecol
Spread type: Olive oil spread vs never use spread
Non-butter spread type details: Olive oil based spread (eg: Bertolli)
Spread type: Other oil-based spread vs never use spread
Spread type: Other oil-based spread
Spread type: Low fat spread vs never use spread
Spread type: Low fat spread
Frequency of adding salt to food	"Do you add salt to your food? (Do not include salt used in cooking)" (Please provide an average considering your intake over the last year)
Overall cheese consumption	"How often do you eat cheese? (Include cheese in pizzas, quiches, cheese sauce etc)" (Please provide an average considering your intake over the last year) Pieces of fresh fruit per day "About how many pieces of FRESH fruit would you
Pieces of fresh fruit per day	"About how many pieces of FRESH fruit would you eat per DAY? (Count one apple, one banana, 10 grapes etc as one piece; put '0' if you do not eat any)" (Please provide an average considering your intake over the last year)
Pieces of dried fruit per day	"About how many pieces of DRIED fruit would you eat per DAY? (Count one prune, one dried apricot, 10 raisins as one piece; put '0' if you do not eat any)" (Please provide an average considering your intake over the last year)
Tablespoons of cooked vegetables per day	"On average how many heaped tablespoons of COOKED vegetables would you eat per DAY? (Do not include potatoes; put '0' if you do not eat any)" (Please provide an average considering your intake over the last year)
Tablespoons of raw vegetables per day	"On average how many heaped tablespoons of SALAD or RAW vegetables would you eat per DAY? (Include lettuce, tomato in sandwiches; put '0' if you do not eat any)" (Please provide an average considering your intake over the last year)
Cups of tea per day	"What type of bread do you mainly eat?" (If you eat more than one type of bread, please select the one that you eat the most.)
Water consumption (glasses per day)	"How many glasses of water do you drink each DAY? " (Please provide an average considering your intake over the last year)
Temperature of hot drinks	"How do you like your hot drinks? (Such as coffee or tea)"

## Sheet: S3
Supplementary Table 3. Detailed information of instrumental variables used in the forward MR analysis
Exposure	Outcome	SNP	Effect_allele	Other_allele	CHR	Position	Beta	SE	P-value	F
Temperature of hot drinks	SC	rs10006310	T	G	4	146809998	-0.00982002	0.00209908	4.5e-06	21.886
Temperature of hot drinks	SC	rs10183435	A	G	2	168948211	0.0110209	0.00211711	2.8e-07	27.0986
Temperature of hot drinks	SC	rs10264715	G	A	7	44555406	0.0113785	0.00249306	4.6e-06	20.8307
Temperature of hot drinks	SC	rs10757257	G	A	9	21806564	0.0106458	0.00212332	3.7e-07	25.1377
Temperature of hot drinks	SC	rs10764990	G	A	10	129152608	0.0160406	0.00214701	5.7e-14	55.8178
Temperature of hot drinks	SC	rs10767895	G	A	11	31308701	-0.0119233	0.00246896	2.2e-06	23.3219
Temperature of hot drinks	SC	rs10778326	A	G	12	104776257	0.0109715	0.00239325	4.4e-06	21.0163
Temperature of hot drinks	SC	rs10829603	T	G	10	131327351	0.0144656	0.00211301	3.4e-12	46.8673
Temperature of hot drinks	SC	rs10853864	G	A	19	54180226	-0.0156274	0.00298184	1.6e-07	27.4666
Temperature of hot drinks	SC	rs10908314	G	A	1	37113267	0.00997938	0.00218552	4.3e-06	20.8496
Temperature of hot drinks	SC	rs10918383	T	C	1	166151321	0.0134206	0.00246929	4.9e-08	29.5393
Temperature of hot drinks	SC	rs10949576	A	G	6	19055259	0.0119987	0.00210504	1.5e-08	32.4898
Temperature of hot drinks	SC	rs10952774	G	A	7	148358111	-0.0116529	0.00216543	5.7e-08	28.9587
Temperature of hot drinks	SC	rs10978436	T	C	9	99400209	-0.0159015	0.00321955	7.3e-07	24.3942
Temperature of hot drinks	SC	rs11099284	T	C	4	135438724	-0.0139739	0.00277163	6.6e-07	25.4194
Temperature of hot drinks	SC	rs11138794	G	A	9	83279495	-0.0122498	0.00224355	4.6e-08	29.8117
Temperature of hot drinks	SC	rs112203261	C	A	20	1895621	-0.0151421	0.00219519	5.2e-12	47.5804
Temperature of hot drinks	SC	rs112706793	A	G	3	12598783	0.0253007	0.00430775	3.3e-09	34.4956
Temperature of hot drinks	SC	rs113570797	G	T	3	2719442	-0.0264665	0.00577069	3.9e-06	21.0348
Temperature of hot drinks	SC	rs114269033	G	A	22	24814545	0.0459387	0.00893644	2.7e-07	26.4258
Temperature of hot drinks	SC	rs1144428	G	A	2	201097903	0.0181658	0.00257892	2.3e-12	49.6173
Temperature of hot drinks	SC	rs115172853	T	C	16	1256839	-0.0135048	0.00280008	1.3e-06	23.2614
Temperature of hot drinks	SC	rs115284545	T	C	2	63508691	0.0159658	0.00304005	1.4e-07	27.5816
Temperature of hot drinks	SC	rs11534419	C	T	9	136388223	0.0108854	0.00220814	1.2e-06	24.3016
Temperature of hot drinks	SC	rs11570094	C	A	11	47359706	0.0123962	0.00230258	8.7e-08	28.9833
Temperature of hot drinks	SC	rs115916258	G	C	6	47105885	-0.0321115	0.00654758	1e-06	24.0525
Temperature of hot drinks	SC	rs11691352	G	A	2	59949495	-0.0117559	0.00224231	2e-07	27.4866
Temperature of hot drinks	SC	rs11710570	T	C	3	158056654	-0.0124685	0.00210589	2.5e-09	35.0556
Temperature of hot drinks	SC	rs117552518	A	T	14	26647692	-0.0379731	0.00826105	3.8e-06	21.1291
Temperature of hot drinks	SC	rs11952290	T	C	5	165143251	0.0107613	0.00217512	7.8e-07	24.4773
Temperature of hot drinks	SC	rs12053495	T	C	2	104697878	-0.0108827	0.00225736	1.4e-06	23.2419
Temperature of hot drinks	SC	rs12185775	G	C	20	20293769	0.0165883	0.00334899	9.9e-07	24.5344
Temperature of hot drinks	SC	rs12197552	C	G	6	12158218	0.0220922	0.0040073	4e-08	30.393
Temperature of hot drinks	SC	rs12236077	G	T	9	7116480	0.0129038	0.00269162	1.5e-06	22.9831
Temperature of hot drinks	SC	rs12289262	C	T	11	12894758	-0.0118651	0.00237742	5.3e-07	24.9075
Temperature of hot drinks	SC	rs12418887	A	G	11	16264711	0.0201663	0.00282336	8.2e-13	51.0176
Temperature of hot drinks	SC	rs12555069	A	G	9	22785954	0.0116845	0.00222449	1.6e-07	27.5905
Temperature of hot drinks	SC	rs12607072	G	A	18	44839888	-0.0159479	0.00216414	2.5e-13	54.3046
Temperature of hot drinks	SC	rs12675188	T	C	8	94838313	0.0108223	0.00213046	4.2e-07	25.8043
Temperature of hot drinks	SC	rs13034123	C	G	2	220796162	0.0113213	0.00225015	5.3e-07	25.3145
Temperature of hot drinks	SC	rs13060816	T	C	3	107280486	0.00982353	0.00210361	2.8e-06	21.8074
Temperature of hot drinks	SC	rs13100870	A	C	3	88099788	-0.0148482	0.00288728	2.2e-07	26.4466
Temperature of hot drinks	SC	rs13117282	A	C	4	122841696	0.0108785	0.00221409	9.8e-07	24.1406
Temperature of hot drinks	SC	rs1326609	G	A	6	51610248	-0.0121333	0.0021717	2.1e-08	31.2146
Temperature of hot drinks	SC	rs1402006	A	C	3	183615418	-0.0104046	0.00219286	1.6e-06	22.5128
Temperature of hot drinks	SC	rs140858521	T	C	13	112181070	0.0105882	0.00232506	4.6e-06	20.7384
Temperature of hot drinks	SC	rs1430204	T	C	5	87678632	-0.018708	0.00259834	5.7e-13	51.8397
Temperature of hot drinks	SC	rs1447182	T	C	11	57916512	0.0164134	0.00256109	1.7e-10	41.0721
Temperature of hot drinks	SC	rs1462855	C	T	1	155053719	0.0140939	0.00212433	2.4e-11	44.0168
Temperature of hot drinks	SC	rs148184329	C	T	4	151914664	-0.0383381	0.00785801	1e-06	23.8032
Temperature of hot drinks	SC	rs1513475	T	C	3	35724256	-0.0145065	0.0022002	3.8e-11	43.4711
Temperature of hot drinks	SC	rs1519659	G	A	2	101088092	-0.0145943	0.00244595	3.2e-09	35.6018
Temperature of hot drinks	SC	rs1659127	G	A	16	14388305	-0.0106563	0.00223019	2.3e-06	22.8312
Temperature of hot drinks	SC	rs16964786	C	G	18	31174372	-0.0171209	0.00316982	6.3e-08	29.1732
Temperature of hot drinks	SC	rs17409597	T	C	2	146045060	-0.012241	0.00210966	7.7e-09	33.6673
Temperature of hot drinks	SC	rs17513240	A	T	18	53208982	-0.0163279	0.00277067	3.2e-09	34.7289
Temperature of hot drinks	SC	rs17731087	C	T	5	167623089	-0.0228937	0.00448494	2.5e-07	26.0567
Temperature of hot drinks	SC	rs182696536	T	A	19	15445054	0.0494161	0.0101833	1.8e-06	23.5483
Temperature of hot drinks	SC	rs187256260	C	T	17	57577857	-0.018594	0.00373492	5e-07	24.7847
Temperature of hot drinks	SC	rs1956231	T	A	14	29704186	-0.0107126	0.0022819	3e-06	22.0392
Temperature of hot drinks	SC	rs1977958	T	C	18	73363526	-0.0118035	0.00228087	2.2e-07	26.7806
Temperature of hot drinks	SC	rs2177044	A	G	3	146601081	0.0100393	0.00220173	4.3e-06	20.7912
Temperature of hot drinks	SC	rs2219002	C	A	8	113509584	-0.0115939	0.00248296	2e-06	21.8032
Temperature of hot drinks	SC	rs2255688	G	A	21	48024287	0.0111092	0.00217164	4e-07	26.1692
Temperature of hot drinks	SC	rs2275638	A	C	9	111696065	-0.0213648	0.00418373	3.3e-07	26.0778
Temperature of hot drinks	SC	rs2299421	C	G	7	106946195	-0.010921	0.00230136	2.2e-06	22.5193
Temperature of hot drinks	SC	rs2300755	G	A	2	162883962	0.0107678	0.00219588	9.8e-07	24.0457
Temperature of hot drinks	SC	rs2388248	C	T	13	30465814	-0.0103359	0.0021529	2e-06	23.0488
Temperature of hot drinks	SC	rs2400873	A	G	14	100665096	-0.0239107	0.00467737	2.7e-07	26.1325
Temperature of hot drinks	SC	rs2472297	C	T	15	75027880	-0.0267528	0.00237863	3.7e-29	126.498
Temperature of hot drinks	SC	rs2496003	G	T	10	106576956	-0.0118647	0.00248219	1.9e-06	22.8478
Temperature of hot drinks	SC	rs2513649	T	C	11	115425185	-0.0117923	0.00221527	9.8e-08	28.3363
Temperature of hot drinks	SC	rs2702576	A	G	4	15058245	0.0120864	0.00216415	2e-08	31.1903
Temperature of hot drinks	SC	rs2717046	C	T	2	58041936	-0.0163717	0.00216555	3.9e-14	57.1546
Temperature of hot drinks	SC	rs2786529	C	G	1	98017090	-0.0135068	0.00257289	1.3e-07	27.5589
Temperature of hot drinks	SC	rs28712821	G	A	4	39413780	0.0101961	0.00216369	2.5e-06	22.2064
Temperature of hot drinks	SC	rs2889	A	G	8	22875909	-0.010677	0.00227473	3.4e-06	22.0312
Temperature of hot drinks	SC	rs34292254	G	T	2	157050759	0.0115332	0.00211278	4.3e-08	29.7983
Temperature of hot drinks	SC	rs34325799	C	T	4	79592279	0.0115232	0.00237083	9.8e-07	23.6236
Temperature of hot drinks	SC	rs34521235	T	C	6	70108267	-0.0146508	0.00263171	2.6e-08	30.9918
Temperature of hot drinks	SC	rs34759521	T	A	14	68351707	-0.0123046	0.00250283	8.6e-07	24.1698
Temperature of hot drinks	SC	rs34929220	T	C	15	69769635	-0.010265	0.00222035	3.3e-06	21.3735
Temperature of hot drinks	SC	rs34981078	T	C	3	117510714	-0.0110329	0.00222049	7.4e-07	24.6878
Temperature of hot drinks	SC	rs3754855	A	G	2	119608582	-0.00995555	0.00215043	4e-06	21.4328
Temperature of hot drinks	SC	rs3813024	G	A	17	77766939	0.0121246	0.00260163	2.3e-06	21.7192
Temperature of hot drinks	SC	rs3862639	T	C	11	126601800	-0.0145827	0.00313138	2.1e-06	21.6872
Temperature of hot drinks	SC	rs3927124	A	C	2	172962314	-0.0109908	0.00222876	8.2e-07	24.3182
Temperature of hot drinks	SC	rs4086832	C	G	14	88773913	-0.0183031	0.00382698	1.9e-06	22.8737
Temperature of hot drinks	SC	rs4243626	T	C	14	64185532	-0.0108198	0.00222738	1.1e-06	23.5966
Temperature of hot drinks	SC	rs4271161	T	C	1	188321075	0.01233	0.00225085	3.8e-08	30.0077
Temperature of hot drinks	SC	rs4410790	T	C	7	17284577	-0.0171468	0.00217606	2.4e-15	62.0904
Temperature of hot drinks	SC	rs4451990	A	G	17	46400653	0.0131068	0.00234896	2.3e-08	31.1345
Temperature of hot drinks	SC	rs4529888	G	A	11	127081591	-0.012154	0.00213232	1e-08	32.4888
Temperature of hot drinks	SC	rs4537651	G	A	1	212048060	0.0115452	0.0021012	3.2e-08	30.1903
Temperature of hot drinks	SC	rs4590778	A	G	10	93372012	-0.0110422	0.00237598	3.2e-06	21.5986
Temperature of hot drinks	SC	rs4680589	G	A	3	160198688	0.0101543	0.0021014	1.7e-06	23.3498
Temperature of hot drinks	SC	rs4761961	A	C	12	51799968	0.0102598	0.00211045	9.9e-07	23.6335
Temperature of hot drinks	SC	rs4852052	T	A	2	240272663	0.0102482	0.00213072	1.7e-06	23.1336
Temperature of hot drinks	SC	rs55676346	C	A	16	55089983	-0.0110029	0.00233252	2.1e-06	22.2517
Temperature of hot drinks	SC	rs55880962	G	A	18	40659360	0.0174459	0.00265919	6e-11	43.0416
Temperature of hot drinks	SC	rs55962806	G	A	2	199069321	-0.0107526	0.00215607	5.1e-07	24.8715
Temperature of hot drinks	SC	rs56143595	G	T	2	52747830	-0.015923	0.00230643	3.6e-12	47.6617
Temperature of hot drinks	SC	rs59338075	A	G	5	106389790	0.0114212	0.00235093	1.5e-06	23.6017
Temperature of hot drinks	SC	rs60470928	A	G	2	46963382	0.022628	0.00437378	2.2e-07	26.7657
Temperature of hot drinks	SC	rs6062682	C	T	20	62891820	-0.0103876	0.00212867	1.3e-06	23.813
Temperature of hot drinks	SC	rs623560	T	A	1	96880369	0.0148212	0.00328138	4.2e-06	20.4011
Temperature of hot drinks	SC	rs62410259	G	A	4	41713671	-0.0199744	0.00399202	4.6e-07	25.0358
Temperature of hot drinks	SC	rs6493247	A	G	15	47203622	-0.0111808	0.00224817	9.3e-07	24.7336
Temperature of hot drinks	SC	rs6581514	G	A	12	40504962	0.012063	0.00209726	4.9e-09	33.0831
Temperature of hot drinks	SC	rs6695785	T	C	1	243535260	0.0160463	0.00211881	3.7e-14	57.3543
Temperature of hot drinks	SC	rs6871231	C	T	5	107142931	-0.0127891	0.00216663	4e-09	34.8426
Temperature of hot drinks	SC	rs6925748	A	G	6	50930041	-0.00976227	0.00212293	3.3e-06	21.1461
Temperature of hot drinks	SC	rs72636697	C	T	4	68016609	-0.0175683	0.00310227	1.3e-08	32.0701
Temperature of hot drinks	SC	rs72781580	C	T	10	12244217	-0.0219344	0.00452322	1.6e-06	23.5156
Temperature of hot drinks	SC	rs72837284	C	T	10	120347909	0.0140409	0.00273708	2.6e-07	26.3157
Temperature of hot drinks	SC	rs7283775	G	T	21	21404504	0.0136384	0.00232857	6.4e-09	34.3043
Temperature of hot drinks	SC	rs73013971	G	A	11	122071924	-0.0106649	0.00228651	3.2e-06	21.7554
Temperature of hot drinks	SC	rs7306442	C	A	12	57252873	-0.00988026	0.00210447	2e-06	22.042
Temperature of hot drinks	SC	rs74366145	T	C	5	19983106	0.0106936	0.00213904	5.2e-07	24.9925
Temperature of hot drinks	SC	rs7542410	C	T	1	1831012	0.011144	0.00210191	8e-08	28.1096
Temperature of hot drinks	SC	rs7618494	A	G	3	85603309	0.0206368	0.00219107	5.7e-21	88.7099
Temperature of hot drinks	SC	rs7677236	A	G	4	189139258	-0.0122541	0.00251109	1.3e-06	23.8143
Temperature of hot drinks	SC	rs77503063	C	A	3	95515010	-0.0127223	0.00246564	2.2e-07	26.6239
Temperature of hot drinks	SC	rs79894762	C	A	1	210218475	-0.0300001	0.00593944	6.9e-07	25.5126
Temperature of hot drinks	SC	rs8038574	T	C	15	95275890	-0.0107221	0.00221269	1.3e-06	23.4811
Temperature of hot drinks	SC	rs8054755	C	T	16	3741122	-0.028114	0.00558605	4.9e-07	25.33
Temperature of hot drinks	SC	rs8083301	A	T	18	21078579	0.012066	0.00221873	5.7e-08	29.5745
Temperature of hot drinks	SC	rs889403	T	C	16	73341029	-0.00978883	0.00210608	3.3e-06	21.6029
Temperature of hot drinks	SC	rs9267445	G	C	6	31483481	-0.0251045	0.00302627	1.2e-16	68.8157
Temperature of hot drinks	SC	rs9453572	T	C	6	62633416	-0.0134726	0.00222405	9.6e-10	36.6956
Temperature of hot drinks	SC	rs9544059	C	T	13	76447198	0.0155257	0.00306785	3.5e-07	25.6114
Temperature of hot drinks	SC	rs9561069	T	C	13	93135089	-0.0103248	0.00216534	1.7e-06	22.7358
Temperature of hot drinks	SC	rs9568867	G	A	13	54107352	-0.0181193	0.00315292	7.9e-09	33.0261
Temperature of hot drinks	SC	rs968050	C	T	6	98574560	-0.0114273	0.00210113	4.7e-08	29.5789
Temperature of hot drinks	SC	rs9827724	C	T	3	25127498	-0.012175	0.00246332	8.1e-07	24.4285
Temperature of hot drinks	SC	rs992313	A	G	2	77131953	0.0148038	0.00211712	1.7e-12	48.894
Red wine consumption (glasses per month)	SC	rs10006551	C	T	4	105433088	-0.0127644	0.00226563	2.2e-08	31.7412
Red wine consumption (glasses per month)	SC	rs10060818	A	G	5	67859256	0.0185117	0.00360982	3e-07	26.2979
Red wine consumption (glasses per month)	SC	rs10189857	A	G	2	60713235	0.0112014	0.0022813	1.1e-06	24.109
Red wine consumption (glasses per month)	SC	rs10209654	G	A	2	145812584	0.0109469	0.00231645	2.2e-06	22.3325
Red wine consumption (glasses per month)	SC	rs10506828	A	T	12	80910705	0.0120477	0.00241534	7e-07	24.8801
Red wine consumption (glasses per month)	SC	rs10771025	C	G	12	23906232	-0.0118248	0.00251905	3.3e-06	22.035
Red wine consumption (glasses per month)	SC	rs10799122	G	T	1	29168766	0.012193	0.00242411	4.7e-07	25.2998
Red wine consumption (glasses per month)	SC	rs10822129	C	T	10	64846841	-0.012481	0.00233123	6.8e-08	28.6635
Red wine consumption (glasses per month)	SC	rs11021354	A	G	11	95672960	-0.0114732	0.00232369	5.3e-07	24.3788
Red wine consumption (glasses per month)	SC	rs111674320	T	C	3	49021111	0.0271762	0.00509914	7.1e-08	28.4043
Red wine consumption (glasses per month)	SC	rs11250035	T	C	8	10431471	-0.0112889	0.00234217	1.4e-06	23.2309
Red wine consumption (glasses per month)	SC	rs1125841	C	T	8	30858054	-0.0113102	0.00230996	1.2e-06	23.9735
Red wine consumption (glasses per month)	SC	rs114313565	G	A	1	211277546	-0.0340532	0.00715959	1.6e-06	22.6224
Red wine consumption (glasses per month)	SC	rs11503764	G	A	12	74375399	0.0151078	0.00308725	1.1e-06	23.9474
Red wine consumption (glasses per month)	SC	rs11646721	C	T	16	9570367	0.0234588	0.00431693	5e-08	29.5299
Red wine consumption (glasses per month)	SC	rs11726992	T	C	4	159668168	0.0109028	0.00229295	1.8e-06	22.6093
Red wine consumption (glasses per month)	SC	rs11764124	C	G	7	1891723	-0.0143806	0.00290901	9.5e-07	24.4379
Red wine consumption (glasses per month)	SC	rs117947453	C	T	16	51679082	-0.0363271	0.00770918	2.9e-06	22.2047
Red wine consumption (glasses per month)	SC	rs11940694	A	G	4	39414993	-0.0188231	0.0023331	6.8e-16	65.0902
Red wine consumption (glasses per month)	SC	rs12119149	C	T	1	44243283	-0.0116965	0.00254717	4.6e-06	21.0861
Red wine consumption (glasses per month)	SC	rs1213180	G	C	14	29503961	-0.0129166	0.00239888	6.1e-08	28.9921
Red wine consumption (glasses per month)	SC	rs12147491	A	G	14	61867994	-0.0117421	0.00239804	1.2e-06	23.9761
Red wine consumption (glasses per month)	SC	rs12249908	C	T	10	62649685	0.012147	0.00255284	1.5e-06	22.6408
Red wine consumption (glasses per month)	SC	rs12327306	C	T	18	13130681	0.0110814	0.0024136	4e-06	21.0794
Red wine consumption (glasses per month)	SC	rs12434389	A	G	14	73931705	0.0121837	0.00256034	2e-06	22.6445
Red wine consumption (glasses per month)	SC	rs12816396	A	T	12	123009498	-0.015678	0.00306292	4.1e-07	26.2005
Red wine consumption (glasses per month)	SC	rs13078384	G	A	3	85264266	-0.0162847	0.00244056	1.8e-11	44.5226
Red wine consumption (glasses per month)	SC	rs13106080	T	C	4	152973525	-0.0105571	0.0022812	3.1e-06	21.4172
Red wine consumption (glasses per month)	SC	rs13138569	T	G	4	162807581	-0.0114569	0.00225909	4.3e-07	25.7198
Red wine consumption (glasses per month)	SC	rs13249751	T	A	8	109066582	0.012134	0.00260888	4e-06	21.6322
Red wine consumption (glasses per month)	SC	rs13250197	C	G	8	14094093	0.0116668	0.00232934	5.2e-07	25.0864
Red wine consumption (glasses per month)	SC	rs13266268	C	T	8	142611971	0.0158367	0.00239375	3.5e-11	43.7695
Red wine consumption (glasses per month)	SC	rs13274119	C	A	8	143342967	-0.0193165	0.00328113	3.8e-09	34.6585
Red wine consumption (glasses per month)	SC	rs13390019	T	C	2	97797680	0.0184367	0.00337038	4.9e-08	29.9232
Red wine consumption (glasses per month)	SC	rs13413257	C	T	2	80637407	0.0517601	0.0103562	7.7e-07	24.9798
Red wine consumption (glasses per month)	SC	rs138630672	G	A	20	59023849	-0.0357075	0.0076938	3.7e-06	21.5396
Red wine consumption (glasses per month)	SC	rs138765620	G	A	13	106122995	-0.0192474	0.00412816	3.9e-06	21.7386
Red wine consumption (glasses per month)	SC	rs1397132	T	C	16	62054665	0.0129702	0.00228947	1.3e-08	32.094
Red wine consumption (glasses per month)	SC	rs1423551	C	T	5	52744408	0.0127481	0.00243946	2e-07	27.3089
Red wine consumption (glasses per month)	SC	rs144254678	C	A	6	160127079	-0.0503495	0.00984149	3.6e-07	26.1739
Red wine consumption (glasses per month)	SC	rs145685858	G	A	5	164256980	-0.0183618	0.0040092	4e-06	20.9756
Red wine consumption (glasses per month)	SC	rs149650768	T	C	2	179958567	-0.0330397	0.00699861	3.3e-06	22.2868
Red wine consumption (glasses per month)	SC	rs1511473	G	C	6	23882953	-0.0160084	0.00285962	2.1e-08	31.3386
Red wine consumption (glasses per month)	SC	rs161107	G	A	1	96516578	0.0161301	0.00289671	3.9e-08	31.0073
Red wine consumption (glasses per month)	SC	rs164328	G	T	3	6800044	-0.019985	0.00402314	8.3e-07	24.6762
Red wine consumption (glasses per month)	SC	rs17652742	C	A	14	30078329	-0.011223	0.00229852	9.1e-07	23.8408
Red wine consumption (glasses per month)	SC	rs1837606	T	C	11	15838137	0.0113682	0.00247245	4.9e-06	21.1411
Red wine consumption (glasses per month)	SC	rs184411898	C	A	10	119592701	-0.0254618	0.00477751	1.3e-07	28.4037
Red wine consumption (glasses per month)	SC	rs1860705	C	T	7	120056669	-0.0132705	0.00281014	1.7e-06	22.3007
Red wine consumption (glasses per month)	SC	rs191164269	C	T	7	135057596	-0.0369306	0.00772869	1.6e-06	22.8329
Red wine consumption (glasses per month)	SC	rs1941954	A	C	18	35159596	-0.011737	0.00241579	8.8e-07	23.6046
Red wine consumption (glasses per month)	SC	rs1948432	C	T	12	51987478	0.0126869	0.00275444	4.9e-06	21.2151
Red wine consumption (glasses per month)	SC	rs1966836	A	G	11	57982229	-0.0124524	0.00248958	6e-07	25.0181
Red wine consumption (glasses per month)	SC	rs200997112	T	C	5	69453717	0.019746	0.00394445	4.1e-07	25.0602
Red wine consumption (glasses per month)	SC	rs203467	C	T	17	19809749	0.012887	0.00257988	4.9e-07	24.952
Red wine consumption (glasses per month)	SC	rs2106214	C	T	8	12577657	-0.0116917	0.00248557	2.2e-06	22.126
Red wine consumption (glasses per month)	SC	rs2117137	A	G	3	89525505	-0.0106342	0.00229766	4.5e-06	21.4209
Red wine consumption (glasses per month)	SC	rs2152134	A	G	1	71154417	-0.0116551	0.00256082	4.6e-06	20.7145
Red wine consumption (glasses per month)	SC	rs2158396	G	A	11	17849368	-0.0116858	0.00226454	2.2e-07	26.6291
Red wine consumption (glasses per month)	SC	rs2383361	G	A	4	180814355	0.0108871	0.00229477	1.7e-06	22.5085
Red wine consumption (glasses per month)	SC	rs2411440	C	T	16	28653523	0.0171699	0.00232268	2.3e-13	54.6458
Red wine consumption (glasses per month)	SC	rs2447094	A	C	17	2294048	0.0129494	0.00226502	1.3e-08	32.6855
Red wine consumption (glasses per month)	SC	rs261068	A	C	5	169320689	-0.0122387	0.00265486	3.9e-06	21.2514
Red wine consumption (glasses per month)	SC	rs2789517	G	A	9	129835114	-0.0180273	0.00336891	8.5e-08	28.634
Red wine consumption (glasses per month)	SC	rs2814611	A	C	1	191606863	0.0135868	0.00289642	2.4e-06	22.0045
Red wine consumption (glasses per month)	SC	rs28616142	C	T	15	86867867	-0.0107037	0.00232274	4.9e-06	21.2357
Red wine consumption (glasses per month)	SC	rs2927286	T	G	3	117231381	-0.0113274	0.00232268	1.1e-06	23.7838
Red wine consumption (glasses per month)	SC	rs2982695	T	C	6	152285778	-0.0110745	0.00233182	2.4e-06	22.5558
Red wine consumption (glasses per month)	SC	rs314972	C	A	2	126000439	0.0106049	0.00227735	3.1e-06	21.6847
Red wine consumption (glasses per month)	SC	rs34198201	C	A	2	236663836	-0.013613	0.00268217	3.3e-07	25.7594
Red wine consumption (glasses per month)	SC	rs34355056	C	G	15	65703625	0.0160114	0.00323631	9.7e-07	24.477
Red wine consumption (glasses per month)	SC	rs34572784	G	C	2	119593967	-0.0111072	0.00239638	3.6e-06	21.4831
Red wine consumption (glasses per month)	SC	rs368928614	G	T	6	98584720	-0.0150651	0.00226495	2.8e-11	44.2412
Red wine consumption (glasses per month)	SC	rs3811804	G	A	4	2249893	-0.028326	0.00549921	2.1e-07	26.532
Red wine consumption (glasses per month)	SC	rs4541564	T	A	4	138512498	-0.0106907	0.00235467	4.5e-06	20.6135
Red wine consumption (glasses per month)	SC	rs4709983	C	T	6	166184494	-0.0111525	0.00233169	1.2e-06	22.8772
Red wine consumption (glasses per month)	SC	rs4737239	A	G	8	68460852	-0.0117681	0.00246553	1.8e-06	22.782
Red wine consumption (glasses per month)	SC	rs4752129	G	A	10	119675103	-0.0158404	0.00337593	2.5e-06	22.0164
Red wine consumption (glasses per month)	SC	rs540606	A	G	2	45138507	-0.0134739	0.00227185	2.6e-09	35.1745
Red wine consumption (glasses per month)	SC	rs55661628	C	T	19	9548698	-0.0116809	0.00233889	4.7e-07	24.9421
Red wine consumption (glasses per month)	SC	rs55771711	G	C	10	133802737	-0.0141146	0.00258887	5.5e-08	29.7246
Red wine consumption (glasses per month)	SC	rs56210058	G	A	16	51202778	0.0140116	0.00287786	1.2e-06	23.7048
Red wine consumption (glasses per month)	SC	rs56314043	A	G	2	77225928	-0.0106351	0.00229284	2.5e-06	21.5147
Red wine consumption (glasses per month)	SC	rs61788837	C	T	1	75275535	0.0113117	0.00228751	7.4e-07	24.4529
Red wine consumption (glasses per month)	SC	rs62247166	C	T	3	71532738	-0.0147311	0.00226406	8.1e-11	42.3345
Red wine consumption (glasses per month)	SC	rs62310295	G	T	4	57858267	0.0116692	0.00236455	9.3e-07	24.3548
Red wine consumption (glasses per month)	SC	rs625464	T	C	11	118033545	0.0105258	0.00226955	3.4e-06	21.5095
Red wine consumption (glasses per month)	SC	rs62573521	C	T	9	22648200	0.0318645	0.00572412	2.2e-08	30.9882
Red wine consumption (glasses per month)	SC	rs627685	T	C	18	53186092	0.0127241	0.00247494	3.2e-07	26.4317
Red wine consumption (glasses per month)	SC	rs6551965	C	T	4	66729923	-0.0112186	0.00227988	6.9e-07	24.2133
Red wine consumption (glasses per month)	SC	rs6681513	G	C	1	181042361	0.0110016	0.00232629	2.8e-06	22.3658
Red wine consumption (glasses per month)	SC	rs6712501	C	T	2	174943271	0.0146282	0.00318716	4.4e-06	21.0656
Red wine consumption (glasses per month)	SC	rs67822265	C	T	2	53715939	0.0117901	0.00233636	3.5e-07	25.4657
Red wine consumption (glasses per month)	SC	rs6881743	T	C	5	149660590	0.0132944	0.00273882	7.7e-07	23.5619
Red wine consumption (glasses per month)	SC	rs6882046	A	G	5	87968864	-0.0186667	0.00258052	4.2e-13	52.3264
Red wine consumption (glasses per month)	SC	rs7113976	C	T	11	85869737	0.0107393	0.00229595	2.9e-06	21.879
Red wine consumption (glasses per month)	SC	rs7123875	C	T	11	66239147	0.0140976	0.00237042	3e-09	35.3704
Red wine consumption (glasses per month)	SC	rs713598	C	G	7	141673345	0.0205255	0.00230158	2.7e-19	79.5308
Red wine consumption (glasses per month)	SC	rs71662826	C	T	1	113926997	0.0137297	0.00290996	2.8e-06	22.2612
Red wine consumption (glasses per month)	SC	rs725632	G	A	4	35979671	0.011734	0.0022625	2.4e-07	26.8977
Red wine consumption (glasses per month)	SC	rs72751494	C	T	5	25335090	-0.0177222	0.00360661	8.2e-07	24.1455
Red wine consumption (glasses per month)	SC	rs728827	T	C	8	143193540	0.0134631	0.0028317	1.4e-06	22.6045
Red wine consumption (glasses per month)	SC	rs73373942	C	T	6	867824	-0.0148421	0.00320317	3.3e-06	21.4699
Red wine consumption (glasses per month)	SC	rs7431028	T	G	3	36110865	0.0108588	0.002272	1.8e-06	22.8427
Red wine consumption (glasses per month)	SC	rs75139387	G	A	2	99739203	0.0213768	0.00424827	4.4e-07	25.3199
Red wine consumption (glasses per month)	SC	rs7556896	C	T	2	212590505	0.011766	0.00243611	1.3e-06	23.3273
Red wine consumption (glasses per month)	SC	rs7570446	C	A	2	193801010	0.0106265	0.00226491	2.2e-06	22.013
Red wine consumption (glasses per month)	SC	rs76102321	C	T	20	10488882	0.0491985	0.00976988	4.4e-07	25.3586
Red wine consumption (glasses per month)	SC	rs7682789	G	T	4	25433590	0.017298	0.00349092	6.5e-07	24.5534
Red wine consumption (glasses per month)	SC	rs7803932	G	A	7	70203673	-0.0141817	0.00302049	2.7e-06	22.0446
Red wine consumption (glasses per month)	SC	rs78385057	A	C	4	37249825	0.0136271	0.00289193	1.9e-06	22.204
Red wine consumption (glasses per month)	SC	rs798585	G	A	3	118511515	0.0110647	0.00226376	1.1e-06	23.8901
Red wine consumption (glasses per month)	SC	rs838145	G	A	19	49248730	0.0107118	0.00228694	3.5e-06	21.9389
Red wine consumption (glasses per month)	SC	rs9459125	G	A	6	158433273	-0.0110813	0.00233885	2.4e-06	22.4479
Red wine consumption (glasses per month)	SC	rs9478294	T	C	6	150273244	-0.0111894	0.00244086	3.7e-06	21.0149
Red wine consumption (glasses per month)	SC	rs9537924	A	G	13	58606532	0.0141158	0.00266624	7.8e-08	28.0293
Red wine consumption (glasses per month)	SC	rs9585136	C	T	13	100239799	-0.0109737	0.00232364	2.7e-06	22.3033
Red wine consumption (glasses per month)	SC	rs9867861	G	T	3	161281136	0.0118431	0.00239464	5.6e-07	24.4597
Milk type used: Soy milk vs never have milk	SC	rs10008010	A	C	4	122202557	-0.0423899	0.00919715	4.2e-06	21.2431
Milk type used: Soy milk vs never have milk	SC	rs10488830	A	G	4	97907517	-0.0793989	0.0168921	2.1e-06	22.0934
Milk type used: Soy milk vs never have milk	SC	rs12470316	C	T	2	58446509	0.04873	0.00997173	1.2e-06	23.881
Milk type used: Soy milk vs never have milk	SC	rs12782575	G	A	10	84824549	0.0539993	0.0116478	4.3e-06	21.4926
Milk type used: Soy milk vs never have milk	SC	rs143870099	G	A	18	69181570	-0.161606	0.0350695	3.8e-06	21.2352
Milk type used: Soy milk vs never have milk	SC	rs1509555	A	T	15	81367523	-0.0711398	0.0145121	7.7e-07	24.0306
Milk type used: Soy milk vs never have milk	SC	rs17416088	C	T	1	205042939	-0.0589959	0.0126602	2.8e-06	21.7151
Milk type used: Soy milk vs never have milk	SC	rs1882914	T	A	21	15898616	-0.0547163	0.0119337	3.6e-06	21.0224
Milk type used: Soy milk vs never have milk	SC	rs1896634	T	C	5	132511553	-0.0595842	0.0112473	1.1e-07	28.065
Milk type used: Soy milk vs never have milk	SC	rs35656416	C	A	9	116127530	0.0672209	0.0141502	2.1e-06	22.5675
Milk type used: Soy milk vs never have milk	SC	rs35657069	G	A	11	109041314	0.109735	0.0236928	4e-06	21.4515
Milk type used: Soy milk vs never have milk	SC	rs55957544	T	C	2	242057240	-0.0794832	0.0165916	1.4e-06	22.9495
Milk type used: Soy milk vs never have milk	SC	rs56127503	T	C	1	20814444	0.054974	0.011921	4.6e-06	21.2662
Milk type used: Soy milk vs never have milk	SC	rs56221912	G	C	19	12087124	0.0947546	0.0187968	4.2e-07	25.4116
Milk type used: Soy milk vs never have milk	SC	rs6776772	C	T	3	56434744	0.0435416	0.00931023	3e-06	21.872
Milk type used: Soy milk vs never have milk	SC	rs73487126	C	G	22	48774110	-0.130166	0.0263202	7.1e-07	24.4578
Milk type used: Soy milk vs never have milk	SC	rs7396314	T	G	11	710724	-0.0441733	0.0096315	4.3e-06	21.0345
Milk type used: Soy milk vs never have milk	SC	rs7417538	G	A	1	43959942	0.0465171	0.00955346	1.5e-06	23.7085
Milk type used: Soy milk vs never have milk	SC	rs74847990	C	T	16	50950248	0.210958	0.0433347	1.2e-06	23.6985
Milk type used: Soy milk vs never have milk	SC	rs75132027	T	C	15	57131709	-0.188367	0.0401436	3.4e-06	22.018
Milk type used: Soy milk vs never have milk	SC	rs76936221	G	A	6	4282006	0.0773033	0.0153264	4.4e-07	25.4399
Milk type used: Soy milk vs never have milk	SC	rs7810473	A	G	7	136596457	-0.0438206	0.00926163	2.5e-06	22.3863
Milk type used: Soy milk vs never have milk	SC	rs78202195	C	T	14	55487438	-0.0950177	0.0201578	3e-06	22.2189
Milk type used: Soy milk vs never have milk	SC	rs9545184	T	A	13	80314290	-0.185716	0.039755	3.5e-06	21.823
Milk type used: Soy milk vs never have milk	SC	rs9687441	G	A	5	153107480	-0.0528417	0.00925264	1.4e-08	32.6154
Water consumption (glasses per day)	SC	rs10010659	T	A	4	129856847	0.0162326	0.00282402	1.3e-08	33.04
Water consumption (glasses per day)	SC	rs10032153	T	C	4	93993208	0.0112938	0.00219462	3.3e-07	26.4827
Water consumption (glasses per day)	SC	rs10142872	C	T	14	24238033	-0.00992113	0.00211672	2.5e-06	21.9682
Water consumption (glasses per day)	SC	rs1031277	G	A	7	17566826	-0.0110615	0.00228264	1.1e-06	23.483
Water consumption (glasses per day)	SC	rs10441598	A	T	8	40622527	-0.01218	0.00232808	1.9e-07	27.3715
Water consumption (glasses per day)	SC	rs10734205	C	T	11	12861267	-0.0123426	0.00230003	8e-08	28.7969
Water consumption (glasses per day)	SC	rs10769288	G	A	11	47729180	0.0115434	0.00215765	6.9e-08	28.6224
Water consumption (glasses per day)	SC	rs10770034	C	T	11	9499574	-0.016984	0.00210522	5e-16	65.0856
Water consumption (glasses per day)	SC	rs10822004	G	C	10	64192652	-0.0119135	0.00218297	4.9e-08	29.784
Water consumption (glasses per day)	SC	rs10857939	T	C	1	112729393	0.011179	0.00218528	3.1e-07	26.1693
Water consumption (glasses per day)	SC	rs10882994	A	G	10	99504725	0.0118671	0.00242619	9.7e-07	23.9243
Water consumption (glasses per day)	SC	rs10902782	G	A	8	145720870	0.0106008	0.00209974	6.9e-07	25.4886
Water consumption (glasses per day)	SC	rs10965780	C	G	9	23341715	-0.00992714	0.00212949	3.2e-06	21.7319
Water consumption (glasses per day)	SC	rs11045856	T	G	12	21350689	0.0129476	0.00245615	9.6e-08	27.7887
Water consumption (glasses per day)	SC	rs111333124	G	C	1	75417146	0.0172167	0.00380184	4.5e-06	20.5075
Water consumption (glasses per day)	SC	rs11167599	A	C	5	152199121	0.0107322	0.00217617	6e-07	24.3216
Water consumption (glasses per day)	SC	rs11215686	C	T	11	115675044	0.0131541	0.00209371	3.9e-10	39.472
Water consumption (glasses per day)	SC	rs112409727	G	A	8	126358019	-0.0431164	0.00962075	4.8e-06	20.0848
Water consumption (glasses per day)	SC	rs11250050	C	T	8	10490616	-0.010338	0.00221931	3.5e-06	21.6989
Water consumption (glasses per day)	SC	rs112545201	C	T	3	185803532	0.0158905	0.00304321	2e-07	27.2654
Water consumption (glasses per day)	SC	rs112783594	C	T	3	33495267	-0.0333485	0.00715526	2.7e-06	21.7221
Water consumption (glasses per day)	SC	rs113173628	C	T	17	43794899	-0.0175923	0.00255543	6.3e-12	47.3933
Water consumption (glasses per day)	SC	rs11605919	C	T	11	119902691	0.0113202	0.00209524	4.8e-08	29.1904
Water consumption (glasses per day)	SC	rs11636496	G	A	15	36332212	-0.0122859	0.00219788	2.4e-08	31.2468
Water consumption (glasses per day)	SC	rs11654153	C	A	17	37601147	-0.0102347	0.00222647	4.6e-06	21.1308
Water consumption (glasses per day)	SC	rs11712872	G	A	3	52835514	-0.0163546	0.00327975	7.5e-07	24.8656
Water consumption (glasses per day)	SC	rs11714200	G	A	3	18699311	0.0133941	0.00215351	4.3e-10	38.6842
Water consumption (glasses per day)	SC	rs11723244	G	A	4	22163187	0.0146815	0.00280529	2e-07	27.3896
Water consumption (glasses per day)	SC	rs11746622	G	A	5	125809483	0.0109759	0.00235272	3.6e-06	21.7641
Water consumption (glasses per day)	SC	rs11770515	C	T	7	44430959	-0.0137508	0.00259665	1.4e-07	28.0433
Water consumption (glasses per day)	SC	rs1177269	C	T	2	61287445	0.0136167	0.00210347	1.1e-10	41.9055
Water consumption (glasses per day)	SC	rs117810762	G	A	10	135315795	0.0462041	0.00800965	1.2e-08	33.2762
Water consumption (glasses per day)	SC	rs11885682	T	C	2	196629193	-0.00983941	0.00212274	4e-06	21.4855
Water consumption (glasses per day)	SC	rs11961595	T	A	6	100052886	-0.0129455	0.00237225	6.9e-08	29.7795
Water consumption (glasses per day)	SC	rs12124449	C	T	1	205134284	-0.0143676	0.00273173	2.2e-07	27.6626
Water consumption (glasses per day)	SC	rs12297697	G	T	12	90945746	-0.0188723	0.00393918	1.2e-06	22.9529
Water consumption (glasses per day)	SC	rs12402939	A	C	1	150615094	0.0150297	0.00214285	3.1e-12	49.1946
Water consumption (glasses per day)	SC	rs1256900	G	C	11	94773093	-0.0120697	0.00261169	2.4e-06	21.3575
Water consumption (glasses per day)	SC	rs12640798	A	G	4	58329695	-0.0108425	0.00224663	1.1e-06	23.2914
Water consumption (glasses per day)	SC	rs12671567	G	A	7	44088819	0.0105652	0.00228465	3.8e-06	21.3853
Water consumption (glasses per day)	SC	rs12694913	T	G	2	233529900	-0.0100925	0.00212997	2.2e-06	22.4518
Water consumption (glasses per day)	SC	rs12726405	T	C	1	7015633	0.0165738	0.00338781	1.1e-06	23.9335
Water consumption (glasses per day)	SC	rs12894498	C	T	14	84973459	0.0116428	0.00213985	4.9e-08	29.6039
Water consumption (glasses per day)	SC	rs12965169	C	T	18	4834968	0.0176091	0.003626	9e-07	23.5841
Water consumption (glasses per day)	SC	rs1299896	C	A	20	51786839	0.0111251	0.00222644	1e-06	24.9681
Water consumption (glasses per day)	SC	rs13083557	G	A	3	121687613	-0.0115595	0.0024098	1.3e-06	23.01
Water consumption (glasses per day)	SC	rs13137669	C	T	4	152710943	0.0123497	0.00209378	2.9e-09	34.7897
Water consumption (glasses per day)	SC	rs132906	G	C	22	41799767	0.0133888	0.00251171	1e-07	28.4148
Water consumption (glasses per day)	SC	rs13409451	A	G	2	144257639	0.0112719	0.00214478	2e-07	27.6203
Water consumption (glasses per day)	SC	rs13412552	C	A	2	77292449	-0.0115183	0.00245699	3.4e-06	21.9771
Water consumption (glasses per day)	SC	rs1409555	G	T	10	122258537	-0.0101573	0.00209806	6.9e-07	23.438
Water consumption (glasses per day)	SC	rs1427041	A	G	18	35208320	-0.0146777	0.00278771	1.3e-07	27.7218
Water consumption (glasses per day)	SC	rs1435402	C	A	15	88440790	-0.0105457	0.00220119	2.2e-06	22.9528
Water consumption (glasses per day)	SC	rs1443749	C	T	7	121960438	-0.0129736	0.00216716	1.8e-09	35.8376
Water consumption (glasses per day)	SC	rs145986044	G	A	10	44371263	0.0431474	0.00927149	3.8e-06	21.6576
Water consumption (glasses per day)	SC	rs146394874	C	A	14	33360641	-0.0243267	0.00487621	5e-07	24.8887
Water consumption (glasses per day)	SC	rs147502653	A	C	6	122118898	0.0275312	0.00582794	2.2e-06	22.3162
Water consumption (glasses per day)	SC	rs149335995	C	T	6	16738171	0.0343885	0.00740323	2e-06	21.5766
Water consumption (glasses per day)	SC	rs1515099	G	A	2	227128899	-0.01269	0.00217565	5.3e-09	34.0209
Water consumption (glasses per day)	SC	rs1607773	A	G	3	34724246	-0.0110421	0.00216721	3.9e-07	25.9598
Water consumption (glasses per day)	SC	rs17135196	A	G	7	102039696	-0.0123058	0.00241922	2.2e-07	25.8743
Water consumption (glasses per day)	SC	rs17187086	C	A	1	208270591	-0.011019	0.00217423	2.9e-07	25.6846
Water consumption (glasses per day)	SC	rs17444495	G	A	5	60355284	-0.0130707	0.00211013	9.7e-10	38.3689
Water consumption (glasses per day)	SC	rs17789218	T	C	6	100600097	-0.0115112	0.00243514	2.3e-06	22.3457
Water consumption (glasses per day)	SC	rs17799389	C	G	8	85815322	0.0128176	0.00242652	7.8e-08	27.9027
Water consumption (glasses per day)	SC	rs190104	G	A	11	32112532	-0.0148063	0.00302417	9.2e-07	23.9707
Water consumption (glasses per day)	SC	rs1943548	T	C	18	28253126	0.011298	0.00219764	3.8e-07	26.4296
Water consumption (glasses per day)	SC	rs197503	G	A	6	143104251	-0.0108298	0.00216012	4.9e-07	25.1354
Water consumption (glasses per day)	SC	rs1980627	A	G	20	38286298	0.0119862	0.00216954	3.4e-08	30.523
Water consumption (glasses per day)	SC	rs201560128	T	G	12	49387131	-0.0111707	0.00235527	2e-06	22.4947
Water consumption (glasses per day)	SC	rs2043294	A	T	19	32207820	-0.0129966	0.0027445	1.6e-06	22.425
Water consumption (glasses per day)	SC	rs2047073	C	T	5	4112793	0.0101204	0.00217798	2.3e-06	21.5917
Water consumption (glasses per day)	SC	rs208824	T	C	15	89927560	-0.010787	0.00211213	3.5e-07	26.0832
Water consumption (glasses per day)	SC	rs2183271	T	C	10	21957229	0.0140662	0.0021815	1.2e-10	41.576
Water consumption (glasses per day)	SC	rs2198234	G	T	2	104159202	-0.0156623	0.00209336	7.9e-14	55.9788
Water consumption (glasses per day)	SC	rs2227612	T	G	1	173875401	-0.0154966	0.00328745	1.3e-06	22.2205
Water consumption (glasses per day)	SC	rs2229357	G	A	12	57843711	0.0114519	0.00243853	2.1e-06	22.0546
Water consumption (glasses per day)	SC	rs224415	G	A	20	34135629	-0.0180132	0.0025136	1.5e-12	51.3558
Water consumption (glasses per day)	SC	rs2274156	C	T	6	33857564	0.013034	0.0023934	5.2e-08	29.6568
Water consumption (glasses per day)	SC	rs2283102	A	G	8	28592568	0.0120099	0.00225078	1.4e-07	28.4717
Water consumption (glasses per day)	SC	rs2289292	C	T	16	30097630	0.0142349	0.00222332	1.7e-10	40.9925
Water consumption (glasses per day)	SC	rs2303100	C	T	19	9968434	0.0110021	0.00210248	1.5e-07	27.3834
Water consumption (glasses per day)	SC	rs2482941	T	C	20	25361216	-0.0109577	0.00210646	2e-07	27.0603
Water consumption (glasses per day)	SC	rs2505504	A	G	10	43749006	0.0113299	0.00232278	1.1e-06	23.7923
Water consumption (glasses per day)	SC	rs2675638	G	A	10	63576286	-0.0107178	0.00211281	3.9e-07	25.733
Water consumption (glasses per day)	SC	rs2716991	T	G	2	58068285	0.0109902	0.00210184	2.3e-07	27.3408
Water consumption (glasses per day)	SC	rs2915858	A	G	5	166542621	-0.00988646	0.00212582	2.5e-06	21.6286
Water consumption (glasses per day)	SC	rs2917704	G	A	16	64305723	0.0123499	0.00214428	8e-09	33.1714
Water consumption (glasses per day)	SC	rs3195047	C	T	8	22940265	-0.0173727	0.00365948	3.4e-06	22.537
Water consumption (glasses per day)	SC	rs3218069	C	T	19	30313576	0.0101883	0.0021409	1.5e-06	22.647
Water consumption (glasses per day)	SC	rs34394845	A	G	4	66841492	0.0112939	0.00237804	1e-06	22.5553
Water consumption (glasses per day)	SC	rs34914463	T	C	17	7366619	-0.0175248	0.00308971	1.4e-08	32.1715
Water consumption (glasses per day)	SC	rs35028442	G	C	9	115207868	-0.0156538	0.00310017	6.9e-07	25.4958
Water consumption (glasses per day)	SC	rs35462561	A	G	6	165082214	-0.00971046	0.00210766	4.3e-06	21.2265
Water consumption (glasses per day)	SC	rs35575289	T	C	5	107308489	-0.0170242	0.0032436	1.6e-07	27.5473
Water consumption (glasses per day)	SC	rs3825036	G	A	11	61516476	-0.0174976	0.00305096	1.1e-08	32.8915
Water consumption (glasses per day)	SC	rs3933088	T	C	14	99705331	0.0113385	0.00212172	9.9e-08	28.5585
Water consumption (glasses per day)	SC	rs4130609	C	T	12	23695404	0.0121155	0.00240414	5.7e-07	25.3959
Water consumption (glasses per day)	SC	rs41458449	G	C	2	46929951	0.0138393	0.00299011	3.1e-06	21.4217
Water consumption (glasses per day)	SC	rs4236595	A	G	7	111309161	0.0121237	0.00219309	1.2e-08	30.5603
Water consumption (glasses per day)	SC	rs4239466	A	C	18	52612778	-0.01272	0.00218942	6.8e-09	33.7533
Water consumption (glasses per day)	SC	rs4310286	T	C	9	87587542	0.0156399	0.00210927	1e-13	54.9799
Water consumption (glasses per day)	SC	rs4410790	T	C	7	17284577	0.0410767	0.00216973	1.3e-79	358.41
Water consumption (glasses per day)	SC	rs4422662	A	G	6	6399783	0.0150397	0.00323636	4.4e-06	21.5956
Water consumption (glasses per day)	SC	rs4459628	A	C	18	22672422	-0.0144846	0.00244024	2.5e-09	35.2329
Water consumption (glasses per day)	SC	rs4603502	T	C	15	47874654	0.0167331	0.00230147	3.1e-13	52.8618
Water consumption (glasses per day)	SC	rs4653824	C	A	1	227514080	0.0109409	0.0022997	1.2e-06	22.6341
Water consumption (glasses per day)	SC	rs4839498	C	T	1	116412561	0.0103301	0.00219592	2.8e-06	22.1297
Water consumption (glasses per day)	SC	rs4883783	C	T	13	67197933	0.0104781	0.00210629	5.7e-07	24.7474
Water consumption (glasses per day)	SC	rs519380	G	A	11	66409409	-0.0123307	0.00251758	1.1e-06	23.9888
Water consumption (glasses per day)	SC	rs531077976	G	T	13	31039025	0.035884	0.00756857	2.2e-06	22.4788
Water consumption (glasses per day)	SC	rs560115923	C	T	13	33815822	0.048467	0.00919898	1.7e-07	27.7596
Water consumption (glasses per day)	SC	rs570436	C	T	2	45142673	0.0132828	0.00210582	3.2e-10	39.7866
Water consumption (glasses per day)	SC	rs58242878	A	T	4	46756340	0.0169412	0.0023005	2.4e-13	54.2305
Water consumption (glasses per day)	SC	rs59012690	T	G	3	89168071	0.0135946	0.00251101	6.2e-08	29.3114
Water consumption (glasses per day)	SC	rs59414074	C	T	2	172535198	-0.0230345	0.00347904	2.8e-11	43.8368
Water consumption (glasses per day)	SC	rs6011376	A	G	20	62897634	0.0111618	0.00215432	1.6e-07	26.8441
Water consumption (glasses per day)	SC	rs6074776	C	T	20	14697914	0.013046	0.00212365	8.2e-10	37.7389
Water consumption (glasses per day)	SC	rs61833910	C	G	1	243427352	-0.0187439	0.00398443	2e-06	22.1303
Water consumption (glasses per day)	SC	rs61956390	T	C	13	72390825	0.0104381	0.00225469	4.5e-06	21.4323
Water consumption (glasses per day)	SC	rs62044176	G	A	16	18947017	-0.0102718	0.00216853	2.1e-06	22.4369
Water consumption (glasses per day)	SC	rs62188594	C	A	2	207883760	-0.0115319	0.00210157	2.8e-08	30.1102
Water consumption (glasses per day)	SC	rs6421143	A	G	5	153120718	0.0106212	0.00221887	2.4e-06	22.9131
Water consumption (glasses per day)	SC	rs6428248	T	C	1	194508852	-0.0138814	0.00255028	5.3e-08	29.6272
Water consumption (glasses per day)	SC	rs6541139	T	C	1	220530560	0.0120736	0.00220276	4.4e-08	30.0427
Water consumption (glasses per day)	SC	rs6557271	T	C	6	153437735	0.0115187	0.00228537	5.2e-07	25.4035
Water consumption (glasses per day)	SC	rs662356	A	G	7	17504506	-0.0106157	0.00209822	4.6e-07	25.5974
Water consumption (glasses per day)	SC	rs6672616	T	C	1	16567622	0.012582	0.00248785	9.5e-07	25.5771
Water consumption (glasses per day)	SC	rs6691915	A	G	1	37716718	-0.0116772	0.0023084	4.1e-07	25.5891
Water consumption (glasses per day)	SC	rs67025451	G	A	9	29191624	0.0127382	0.00249972	2.5e-07	25.9677
Water consumption (glasses per day)	SC	rs6709696	C	T	2	10456566	0.0168296	0.00364631	3.4e-06	21.303
Water consumption (glasses per day)	SC	rs67174962	G	A	5	164760067	0.0172669	0.00248459	3.2e-12	48.2969
Water consumption (glasses per day)	SC	rs6730726	A	G	2	205154353	-0.0103673	0.00209369	6.4e-07	24.5192
Water consumption (glasses per day)	SC	rs6894366	C	T	5	141272101	-0.0119271	0.00208944	5.8e-09	32.5844
Water consumption (glasses per day)	SC	rs6948912	T	C	7	2076701	0.0110492	0.00225654	9.2e-07	23.9759
Water consumption (glasses per day)	SC	rs7044488	T	C	9	2250385	-0.0106809	0.00223848	1.7e-06	22.7672
Water consumption (glasses per day)	SC	rs7047335	C	T	9	80122571	-0.00980216	0.00212319	3.4e-06	21.314
Water consumption (glasses per day)	SC	rs7084062	A	G	10	133736636	-0.0110854	0.00211499	1.4e-07	27.4717
Water consumption (glasses per day)	SC	rs7124005	C	T	11	131658253	-0.0110434	0.00214594	1.8e-07	26.4832
Water consumption (glasses per day)	SC	rs713666	T	C	22	24955609	-0.0502599	0.00889543	2.3e-08	31.9234
Water consumption (glasses per day)	SC	rs7187508	C	A	16	6533549	-0.0135345	0.00212568	1.6e-10	40.5405
Water consumption (glasses per day)	SC	rs7218157	C	A	17	73027044	0.0105864	0.00216407	9.8e-07	23.9306
Water consumption (glasses per day)	SC	rs72833468	T	C	17	45949338	0.0132995	0.00265822	5.7e-07	25.0316
Water consumption (glasses per day)	SC	rs72874313	A	G	2	166178737	0.0134348	0.00232276	7.6e-09	33.4544
Water consumption (glasses per day)	SC	rs72918176	C	T	2	193002460	-0.0105179	0.0021969	1.3e-06	22.9212
Water consumption (glasses per day)	SC	rs72987198	T	C	11	106078382	0.0471131	0.00972912	1.4e-06	23.4496
Water consumption (glasses per day)	SC	rs73182216	G	A	3	186075556	-0.0156177	0.00335442	1.9e-06	21.677
Water consumption (glasses per day)	SC	rs738410	C	T	22	44324171	0.0100454	0.00214073	1.8e-06	22.0197
Water consumption (glasses per day)	SC	rs74339929	G	A	8	104233207	0.0265501	0.00555854	1.4e-06	22.8145
Water consumption (glasses per day)	SC	rs74969066	C	T	11	43264801	0.0201956	0.00405854	5.5e-07	24.7613
Water consumption (glasses per day)	SC	rs7562467	A	C	2	140947295	0.00979814	0.00210557	2.6e-06	21.6545
Water consumption (glasses per day)	SC	rs7569982	T	C	2	4869564	0.0119488	0.00261137	4.8e-06	20.9369
Water consumption (glasses per day)	SC	rs7588649	G	A	2	79779796	0.0151761	0.00280706	6.9e-08	29.2292
Water consumption (glasses per day)	SC	rs7617666	A	C	3	158039012	-0.0107344	0.00218501	8.9e-07	24.1351
Water consumption (glasses per day)	SC	rs7618975	A	C	3	25086328	0.011386	0.00213911	1.2e-07	28.3319
Water consumption (glasses per day)	SC	rs7666136	C	G	4	19631786	-0.0134072	0.00287353	3.7e-06	21.7693
Water consumption (glasses per day)	SC	rs77080061	C	T	18	74280089	-0.0203006	0.00393849	3.6e-07	26.568
Water consumption (glasses per day)	SC	rs7771368	C	T	6	40402268	-0.012433	0.00244535	3.4e-07	25.8506
Water consumption (glasses per day)	SC	rs77740732	A	G	12	57043143	-0.0205162	0.00442799	3.5e-06	21.4675
Water consumption (glasses per day)	SC	rs7777102	A	G	7	73058017	0.0240043	0.00309149	1.1e-14	60.2896
Water consumption (glasses per day)	SC	rs7786041	T	C	7	127495218	0.0204844	0.00324833	3.5e-10	39.7673
Water consumption (glasses per day)	SC	rs7814753	A	T	8	88286134	-0.0130765	0.00247112	9.1e-08	28.0024
Water consumption (glasses per day)	SC	rs783533	C	T	15	83250186	0.0112897	0.00211187	4.4e-08	28.5779
Water consumption (glasses per day)	SC	rs78743193	T	C	3	143569301	0.0397039	0.00855846	3.2e-06	21.5216
Water consumption (glasses per day)	SC	rs7899456	G	A	10	77865435	0.01074	0.00222138	2.2e-06	23.3756
Water consumption (glasses per day)	SC	rs7915194	T	C	10	134050509	-0.0115453	0.00238525	1.1e-06	23.4284
Water consumption (glasses per day)	SC	rs79504580	A	T	4	24703218	-0.0493272	0.0104694	3.5e-06	22.1988
Water consumption (glasses per day)	SC	rs7957424	G	A	12	120894318	-0.0101954	0.00211011	1.3e-06	23.3452
Water consumption (glasses per day)	SC	rs8014725	A	G	14	56186953	0.0109898	0.00210736	2.6e-07	27.1958
Water consumption (glasses per day)	SC	rs80270944	T	C	4	81150998	0.018529	0.00396822	2.4e-06	21.8028
Water consumption (glasses per day)	SC	rs8045829	T	G	16	19271032	0.0136651	0.00214732	1.5e-10	40.4979
Water consumption (glasses per day)	SC	rs8088861	C	T	18	60262305	-0.0119068	0.00221372	7.9e-08	28.9298
Water consumption (glasses per day)	SC	rs8190303	G	A	22	18231014	-0.0143139	0.00261672	4.9e-08	29.9227
Water consumption (glasses per day)	SC	rs895412	T	C	2	113973964	0.0121213	0.00208939	8.1e-09	33.6558
Water consumption (glasses per day)	SC	rs896493	C	T	8	65422496	0.0170507	0.00277636	6.7e-10	37.7166
Water consumption (glasses per day)	SC	rs9361501	G	A	6	79930225	0.0120734	0.00220167	7.9e-08	30.0715
Water consumption (glasses per day)	SC	rs9399552	G	C	6	100826916	0.0138544	0.00249014	2.3e-08	30.9548
Water consumption (glasses per day)	SC	rs9419447	A	C	10	2532545	0.0106315	0.00211838	3.6e-07	25.1873
Water consumption (glasses per day)	SC	rs9480146	T	G	6	155800758	-0.0113822	0.00211145	4.8e-08	29.0597
Water consumption (glasses per day)	SC	rs9583037	G	A	13	106403655	-0.0181463	0.00394477	4.5e-06	21.1608
Water consumption (glasses per day)	SC	rs973526	C	T	1	72556393	0.0124643	0.00210795	2.4e-09	34.9635
Water consumption (glasses per day)	SC	rs9808998	T	C	3	176405898	0.0112946	0.00216828	2.5e-07	27.1338
Water consumption (glasses per day)	SC	rs9834492	G	A	3	71614274	-0.0135158	0.0022643	1.5e-09	35.63
Water consumption (glasses per day)	SC	rs9865330	G	A	3	52105925	-0.0223305	0.00412846	7.3e-08	29.2564
Pieces of fresh fruit per day	SC	rs10013628	G	T	4	16886183	-0.0119748	0.00211959	2.2e-08	31.9178
Pieces of fresh fruit per day	SC	rs10043540	A	G	5	108443526	-0.0127418	0.00245935	4.2e-07	26.8424
Pieces of fresh fruit per day	SC	rs10054910	G	T	5	12295970	0.0109209	0.00216354	5.3e-07	25.4793
Pieces of fresh fruit per day	SC	rs10064431	T	C	5	92950673	0.0121739	0.00209611	9e-09	33.7312
Pieces of fresh fruit per day	SC	rs10128597	G	A	11	8694830	-0.0151747	0.00235557	2e-10	41.5
Pieces of fresh fruit per day	SC	rs10163879	G	A	18	44820274	-0.0179807	0.00213579	4.1e-17	70.8755
Pieces of fresh fruit per day	SC	rs10192394	C	T	2	146298007	0.0134182	0.00210142	1.9e-10	40.7721
Pieces of fresh fruit per day	SC	rs10249294	G	A	7	143723137	-0.0367825	0.00215984	5.7e-65	290.028
Pieces of fresh fruit per day	SC	rs10271924	C	T	7	153495206	0.0128564	0.00214727	2.5e-09	35.848
Pieces of fresh fruit per day	SC	rs10273833	A	C	7	49630485	-0.0107716	0.00212178	2.9e-07	25.7727
Pieces of fresh fruit per day	SC	rs10422213	A	G	19	17826804	-0.00988705	0.002105	2.2e-06	22.0612
Pieces of fresh fruit per day	SC	rs10438964	C	T	18	42950629	-0.0109953	0.00235681	3.3e-06	21.7653
Pieces of fresh fruit per day	SC	rs10490869	A	T	3	35635145	0.014723	0.00257685	1.1e-08	32.6448
Pieces of fresh fruit per day	SC	rs10504754	G	A	8	83252586	-0.0121935	0.00219771	2.3e-08	30.7834
Pieces of fresh fruit per day	SC	rs10505596	C	T	8	133436172	-0.028542	0.00568732	6.5e-07	25.1857
Pieces of fresh fruit per day	SC	rs10746850	G	A	9	73183281	-0.0105429	0.00210491	3e-07	25.0873
Pieces of fresh fruit per day	SC	rs10828266	A	G	10	22098701	-0.0258864	0.00232405	1.3e-28	124.066
Pieces of fresh fruit per day	SC	rs10863207	C	T	16	86209154	0.0116425	0.00229341	2.1e-07	25.7709
Pieces of fresh fruit per day	SC	rs10875610	A	G	5	144461473	-0.0102553	0.00221905	3.7e-06	21.3581
Pieces of fresh fruit per day	SC	rs11032362	G	A	11	33759092	-0.0237924	0.00363423	3.2e-11	42.86
Pieces of fresh fruit per day	SC	rs11039265	C	A	11	47523214	-0.016661	0.00219129	2.7e-14	57.8099
Pieces of fresh fruit per day	SC	rs11138408	A	C	9	82533521	0.017846	0.00374066	2.2e-06	22.7607
Pieces of fresh fruit per day	SC	rs111526888	A	G	18	57971625	-0.0189483	0.00232811	4.5e-16	66.242
Pieces of fresh fruit per day	SC	rs111915841	G	C	2	225467840	-0.0139639	0.00224416	5.6e-10	38.7174
Pieces of fresh fruit per day	SC	rs112100944	C	T	1	35889428	0.021379	0.00417607	3.3e-07	26.2083
Pieces of fresh fruit per day	SC	rs1148672	G	A	12	90774625	0.0131084	0.00217512	1.3e-09	36.3189
Pieces of fresh fruit per day	SC	rs115067791	G	A	2	207033306	-0.0273261	0.00452142	1.5e-09	36.5263
Pieces of fresh fruit per day	SC	rs115540638	A	T	9	34191992	0.0181221	0.00253205	1.5e-12	51.2239
Pieces of fresh fruit per day	SC	rs11581076	C	T	1	234725135	-0.0116981	0.00212363	3.5e-08	30.344
Pieces of fresh fruit per day	SC	rs117427771	C	G	7	14714441	-0.0385762	0.00831132	3.6e-06	21.5426
Pieces of fresh fruit per day	SC	rs11786672	G	A	8	22630109	-0.0126007	0.00246844	4.6e-07	26.0582
Pieces of fresh fruit per day	SC	rs12196849	C	A	6	98790797	-0.0130063	0.00217291	1.9e-09	35.8281
Pieces of fresh fruit per day	SC	rs12434782	T	C	14	60312009	0.0118095	0.00249536	2e-06	22.3973
Pieces of fresh fruit per day	SC	rs12536253	G	C	7	127595077	0.0151918	0.00242356	3.2e-10	39.2926
Pieces of fresh fruit per day	SC	rs12577283	A	G	11	28511596	-0.00999512	0.00210159	1.3e-06	22.6193
Pieces of fresh fruit per day	SC	rs1260327	A	G	2	27711893	-0.0104642	0.00209317	5e-07	24.9921
Pieces of fresh fruit per day	SC	rs12643592	T	C	4	11895628	-0.0121911	0.00231962	2.1e-07	27.6218
Pieces of fresh fruit per day	SC	rs12652611	T	G	5	51365462	0.0147179	0.0028194	2.1e-07	27.2507
Pieces of fresh fruit per day	SC	rs12784301	A	G	10	107612666	-0.0141457	0.00230953	8.7e-10	37.5147
Pieces of fresh fruit per day	SC	rs12885598	G	A	14	32071665	-0.0131298	0.00213442	1.5e-09	37.8405
Pieces of fresh fruit per day	SC	rs12933575	A	G	16	30022564	-0.013245	0.00209552	2.5e-10	39.9503
Pieces of fresh fruit per day	SC	rs12986222	T	C	19	10962440	0.0130176	0.00214948	1.4e-09	36.6771
Pieces of fresh fruit per day	SC	rs12997821	A	G	2	23606177	-0.0103289	0.00223271	2.9e-06	21.4015
Pieces of fresh fruit per day	SC	rs13064579	C	T	3	167173092	-0.0122003	0.0021631	1.3e-08	31.8118
Pieces of fresh fruit per day	SC	rs13216375	C	A	6	77966313	0.0128239	0.0023782	4.1e-08	29.0766
Pieces of fresh fruit per day	SC	rs13220759	C	T	6	165392234	0.0102155	0.00210836	1.4e-06	23.4763
Pieces of fresh fruit per day	SC	rs13227318	G	A	7	34470184	0.0108184	0.00211683	3.3e-07	26.1189
Pieces of fresh fruit per day	SC	rs1328600	C	A	10	125160933	-0.0123173	0.00214166	8.3e-09	33.0773
Pieces of fresh fruit per day	SC	rs1369465	C	T	4	94452948	-0.0129206	0.0023636	8.3e-08	29.8825
Pieces of fresh fruit per day	SC	rs140147	G	A	22	30184599	0.0113177	0.00215306	1.1e-07	27.6315
Pieces of fresh fruit per day	SC	rs140865897	C	T	1	98751650	0.0123569	0.00222856	1.8e-08	30.7447
Pieces of fresh fruit per day	SC	rs144277946	C	T	6	120120386	0.0329362	0.00714587	3.2e-06	21.244
Pieces of fresh fruit per day	SC	rs1460255	T	C	2	57978858	0.0129153	0.00219401	2.8e-09	34.6523
Pieces of fresh fruit per day	SC	rs1507010	A	G	16	7657373	-0.0109974	0.00210961	1.7e-07	27.1754
Pieces of fresh fruit per day	SC	rs1518347	A	G	3	116309491	-0.00985953	0.00209952	2.3e-06	22.0532
Pieces of fresh fruit per day	SC	rs1556623	G	A	6	92298780	0.0116887	0.00210762	3.1e-08	30.7573
Pieces of fresh fruit per day	SC	rs1620977	A	G	1	72729142	0.0246378	0.00235785	3e-25	109.187
Pieces of fresh fruit per day	SC	rs1670455	A	G	11	77011269	-0.0108438	0.00229372	1.6e-06	22.3502
Pieces of fresh fruit per day	SC	rs17034015	G	A	3	3653147	-0.0110884	0.00225563	7.2e-07	24.1658
Pieces of fresh fruit per day	SC	rs17078928	C	A	18	66013818	0.0143658	0.0029033	5.4e-07	24.4836
Pieces of fresh fruit per day	SC	rs17089545	C	A	13	73150020	-0.0129092	0.00283233	3.7e-06	20.7736
Pieces of fresh fruit per day	SC	rs17225464	T	C	20	11842579	0.0105163	0.0022141	1.6e-06	22.5596
Pieces of fresh fruit per day	SC	rs17238607	G	A	15	56396132	0.0155925	0.00340714	2.5e-06	20.9436
Pieces of fresh fruit per day	SC	rs17359991	G	C	16	72650162	-0.0250248	0.00413919	2.9e-09	36.5519
Pieces of fresh fruit per day	SC	rs17754910	G	A	6	112263731	-0.0138872	0.00302163	3.9e-06	21.1226
Pieces of fresh fruit per day	SC	rs1827913	G	A	1	71769699	-0.0124577	0.00223403	3.1e-08	31.0955
Pieces of fresh fruit per day	SC	rs1916383	C	T	10	68674026	-0.0112505	0.00211719	5.7e-08	28.2374
Pieces of fresh fruit per day	SC	rs192249	C	G	5	56197514	0.0105671	0.00219737	2e-06	23.1263
Pieces of fresh fruit per day	SC	rs1964272	G	A	19	46190268	-0.0164098	0.00209275	8.4e-15	61.4854
Pieces of fresh fruit per day	SC	rs216458	G	A	17	28893028	0.0126679	0.00278311	4.4e-06	20.718
Pieces of fresh fruit per day	SC	rs2326319	G	A	3	85597135	0.0149317	0.00218474	1.1e-11	46.711
Pieces of fresh fruit per day	SC	rs2370982	C	T	14	79890677	-0.0216357	0.00256334	2.7e-17	71.2409
Pieces of fresh fruit per day	SC	rs2396198	A	G	7	109666709	0.00980886	0.00211528	3.4e-06	21.5031
Pieces of fresh fruit per day	SC	rs2425836	A	G	20	44902046	-0.0119616	0.00212513	1.6e-08	31.6816
Pieces of fresh fruit per day	SC	rs2432801	G	A	6	5473964	0.0130398	0.00233795	1.6e-08	31.108
Pieces of fresh fruit per day	SC	rs2504671	C	A	6	51205577	-0.0255358	0.00247341	5.4e-25	106.588
Pieces of fresh fruit per day	SC	rs2578697	T	C	5	95899121	-0.0134675	0.00208636	1e-10	41.6673
Pieces of fresh fruit per day	SC	rs2667012	C	A	2	160867553	0.00966307	0.00213228	4.7e-06	20.5372
Pieces of fresh fruit per day	SC	rs2765976	G	A	10	11286049	-0.0103482	0.00215008	1.3e-06	23.1644
Pieces of fresh fruit per day	SC	rs2790688	C	T	1	153992909	-0.0209061	0.00289759	2.3e-13	52.0562
Pieces of fresh fruit per day	SC	rs28611345	A	C	1	19337691	0.0129013	0.0023276	5.1e-08	30.7221
Pieces of fresh fruit per day	SC	rs2915859	C	T	5	166546480	-0.0121425	0.00219487	3.6e-08	30.6054
Pieces of fresh fruit per day	SC	rs2922629	T	G	14	84987635	-0.011658	0.00214399	4.9e-08	29.5667
Pieces of fresh fruit per day	SC	rs296015	C	A	2	123623941	0.0101312	0.00210435	1.3e-06	23.1785
Pieces of fresh fruit per day	SC	rs2967194	T	C	16	64283361	0.0111673	0.00213565	1.4e-07	27.3424
Pieces of fresh fruit per day	SC	rs2975722	A	G	8	10097271	0.0155572	0.00334768	4.1e-06	21.5961
Pieces of fresh fruit per day	SC	rs3011920	G	A	6	69152915	0.00982092	0.00215419	4.7e-06	20.7843
Pieces of fresh fruit per day	SC	rs3213907	G	C	10	126681219	-0.0111169	0.00240612	3.1e-06	21.3468
Pieces of fresh fruit per day	SC	rs329274	A	G	7	35078743	-0.0148839	0.00209969	1.3e-12	50.2485
Pieces of fresh fruit per day	SC	rs34162196	C	T	14	22038125	0.0348287	0.00346835	5.1e-24	100.839
Pieces of fresh fruit per day	SC	rs34295985	T	C	3	127207166	-0.0137873	0.00281691	1.1e-06	23.9559
Pieces of fresh fruit per day	SC	rs34382758	C	A	12	23651019	0.0145426	0.00313839	4e-06	21.4719
Pieces of fresh fruit per day	SC	rs34627141	C	T	2	171922537	-0.0106667	0.0021838	1.1e-06	23.858
Pieces of fresh fruit per day	SC	rs34890080	A	G	8	61921234	-0.0166294	0.00321153	1.5e-07	26.812
Pieces of fresh fruit per day	SC	rs4141843	A	T	2	60155320	0.0155953	0.00221025	1.9e-12	49.7857
Pieces of fresh fruit per day	SC	rs4144770	C	G	15	96000794	0.0141864	0.00277302	3e-07	26.1721
Pieces of fresh fruit per day	SC	rs4343305	A	G	16	64601240	0.0127093	0.00213384	2.2e-09	35.4748
Pieces of fresh fruit per day	SC	rs4475007	A	G	3	57186159	-0.0115364	0.00251427	2.5e-06	21.0531
Pieces of fresh fruit per day	SC	rs4492610	G	A	1	155328396	0.0125237	0.00240067	2e-07	27.2145
Pieces of fresh fruit per day	SC	rs4587161	G	A	6	53741885	0.0105955	0.00215991	1e-06	24.0642
Pieces of fresh fruit per day	SC	rs4655962	C	T	1	87890016	0.0127195	0.0021697	3.7e-09	34.3669
Pieces of fresh fruit per day	SC	rs4714634	G	A	6	42901120	-0.00979591	0.00210301	2.5e-06	21.6974
Pieces of fresh fruit per day	SC	rs4742122	G	A	9	5749305	-0.0121206	0.00236921	2.4e-07	26.1723
Pieces of fresh fruit per day	SC	rs4753500	C	G	11	88268928	0.0122705	0.00228327	7.1e-08	28.8809
Pieces of fresh fruit per day	SC	rs4771132	G	A	13	28065687	0.0123688	0.00236007	1.9e-07	27.4666
Pieces of fresh fruit per day	SC	rs4846828	G	A	1	217429631	0.0102773	0.00215318	2.5e-06	22.7823
Pieces of fresh fruit per day	SC	rs4853984	G	A	2	241191816	-0.0108262	0.00221832	1.1e-06	23.8179
Pieces of fresh fruit per day	SC	rs4860400	C	T	4	62080433	0.0103391	0.00209399	9.4e-07	24.379
Pieces of fresh fruit per day	SC	rs4863749	T	G	4	138882529	0.0107526	0.00210442	4.8e-07	26.1073
Pieces of fresh fruit per day	SC	rs4870866	C	T	8	124761727	-0.0162219	0.00332684	9e-07	23.776
Pieces of fresh fruit per day	SC	rs4925443	G	C	22	49099353	0.0124322	0.00263633	1.8e-06	22.238
Pieces of fresh fruit per day	SC	rs4939118	T	A	11	56992779	-0.0117394	0.00247155	1.8e-06	22.5607
Pieces of fresh fruit per day	SC	rs559734	G	C	1	97304868	-0.0132855	0.00232478	7.8e-09	32.6582
Pieces of fresh fruit per day	SC	rs56339039	G	A	16	17979467	-0.0108945	0.00222493	1e-06	23.9763
Pieces of fresh fruit per day	SC	rs57824875	G	A	4	140130524	-0.0118938	0.00232289	2.5e-07	26.2171
Pieces of fresh fruit per day	SC	rs58143069	G	A	17	1278627	-0.0173862	0.00374238	2.6e-06	21.5831
Pieces of fresh fruit per day	SC	rs6046825	A	C	20	20368925	-0.010708	0.00235313	3.7e-06	20.7074
Pieces of fresh fruit per day	SC	rs6062322	A	T	20	62441599	-0.0148142	0.00269478	5.5e-08	30.2211
Pieces of fresh fruit per day	SC	rs61421373	C	T	1	204560440	-0.0158986	0.00252752	4.1e-10	39.5666
Pieces of fresh fruit per day	SC	rs61758556	A	T	14	105256575	-0.0139372	0.00294928	1.8e-06	22.3316
Pieces of fresh fruit per day	SC	rs62082103	G	C	18	24621271	0.0125683	0.00258288	1e-06	23.678
Pieces of fresh fruit per day	SC	rs62178851	A	G	2	181986271	0.0167831	0.00366875	3.7e-06	20.9271
Pieces of fresh fruit per day	SC	rs62300963	C	A	4	60052810	-0.0153139	0.00226969	2.7e-11	45.5238
Pieces of fresh fruit per day	SC	rs629769	A	G	13	32987186	-0.0137265	0.00290626	3.1e-06	22.3075
Pieces of fresh fruit per day	SC	rs6428020	A	G	1	190282725	-0.0100431	0.00210438	2.1e-06	22.7765
Pieces of fresh fruit per day	SC	rs6475725	T	G	9	23274249	-0.0141887	0.00239913	2.6e-09	34.9766
Pieces of fresh fruit per day	SC	rs664544	C	T	1	88716077	0.0122883	0.00222574	2e-08	30.4814
Pieces of fresh fruit per day	SC	rs6758494	T	C	2	172780086	-0.0164124	0.00311428	1.1e-07	27.7734
Pieces of fresh fruit per day	SC	rs6793328	G	A	3	58414872	-0.0123879	0.0025552	1.6e-06	23.5042
Pieces of fresh fruit per day	SC	rs67955951	G	A	7	3569225	-0.0122709	0.00229188	1.2e-07	28.6661
Pieces of fresh fruit per day	SC	rs6809836	G	A	3	70940892	-0.0106312	0.00230276	3.4e-06	21.3141
Pieces of fresh fruit per day	SC	rs6868457	T	C	5	60550041	-0.0138515	0.00210148	3e-11	43.4453
Pieces of fresh fruit per day	SC	rs6958700	G	A	7	115439353	-0.0113165	0.00234569	1.9e-06	23.2746
Pieces of fresh fruit per day	SC	rs6961517	G	T	7	133130940	0.0141868	0.00227982	6.7e-10	38.7229
Pieces of fresh fruit per day	SC	rs7093561	G	A	10	119579355	-0.0178909	0.00325371	3.2e-08	30.2348
Pieces of fresh fruit per day	SC	rs7213000	T	C	17	2298615	0.01776	0.00388388	3.6e-06	20.91
Pieces of fresh fruit per day	SC	rs721575	C	T	17	61782920	0.0117891	0.00210358	2.5e-08	31.4082
Pieces of fresh fruit per day	SC	rs7249790	C	G	19	30937444	-0.0106633	0.002137	4.1e-07	24.8986
Pieces of fresh fruit per day	SC	rs72833029	C	T	2	122660535	-0.0125333	0.00241418	2.5e-07	26.952
Pieces of fresh fruit per day	SC	rs739320	T	C	19	49261368	0.017667	0.0021895	6.2e-16	65.1082
Pieces of fresh fruit per day	SC	rs74112603	G	C	1	118023556	-0.0171458	0.00339154	3.5e-07	25.5577
Pieces of fresh fruit per day	SC	rs74162108	A	T	10	131215183	0.0165532	0.00327745	4.8e-07	25.5089
Pieces of fresh fruit per day	SC	rs74551279	G	A	19	13112137	0.0162026	0.00317791	3.6e-07	25.9948
Pieces of fresh fruit per day	SC	rs74976306	G	A	5	141302226	0.0228952	0.00458021	8.7e-07	24.9872
Pieces of fresh fruit per day	SC	rs7554485	T	C	1	65945906	0.0140767	0.00214451	5.7e-11	43.0869
Pieces of fresh fruit per day	SC	rs76076331	C	T	2	10977585	-0.0171129	0.0031888	7.1e-08	28.8
Pieces of fresh fruit per day	SC	rs7609489	T	A	2	161941105	0.0110949	0.00217249	4.2e-07	26.0814
Pieces of fresh fruit per day	SC	rs7615486	C	A	3	185308495	-0.0276221	0.00571846	1.3e-06	23.3322
Pieces of fresh fruit per day	SC	rs7633618	C	T	3	148586327	0.0107776	0.0021446	6.4e-07	25.2552
Pieces of fresh fruit per day	SC	rs7647305	T	C	3	185834290	-0.0157347	0.00255272	3.9e-10	37.9936
Pieces of fresh fruit per day	SC	rs77003772	A	G	8	114299495	0.02243	0.00464557	1.2e-06	23.3121
Pieces of fresh fruit per day	SC	rs7712109	G	T	5	108964099	0.0125466	0.00244024	3.8e-07	26.4355
Pieces of fresh fruit per day	SC	rs77866671	C	T	2	62754146	-0.0167072	0.00345532	1.1e-06	23.3793
Pieces of fresh fruit per day	SC	rs7795895	A	G	7	94478393	0.011031	0.00209551	1.3e-07	27.7109
Pieces of fresh fruit per day	SC	rs7797079	T	C	7	29808670	-0.0099398	0.00211893	2.4e-06	22.005
Pieces of fresh fruit per day	SC	rs78157989	C	T	4	27294016	-0.0161686	0.0034922	3.7e-06	21.4361
Pieces of fresh fruit per day	SC	rs7818437	T	C	8	10209623	0.017988	0.00248437	2.8e-13	52.4244
Pieces of fresh fruit per day	SC	rs7849142	G	T	9	1772605	-0.0146676	0.00221736	4.9e-11	43.7568
Pieces of fresh fruit per day	SC	rs7869969	A	G	9	96217447	-0.0141271	0.00222104	2e-10	40.457
Pieces of fresh fruit per day	SC	rs7898861	T	C	10	65319678	0.0133985	0.00209308	9.8e-11	40.9771
Pieces of fresh fruit per day	SC	rs7969091	A	G	12	49464449	-0.0119566	0.00211189	1.8e-08	32.0533
Pieces of fresh fruit per day	SC	rs7982441	T	C	13	55924013	0.013647	0.00235511	6.3e-09	33.5778
Pieces of fresh fruit per day	SC	rs79927331	A	C	6	152086488	0.0298312	0.00620836	1.4e-06	23.0881
Pieces of fresh fruit per day	SC	rs8009323	A	T	14	28933289	0.027689	0.00591523	3.6e-06	21.9115
Pieces of fresh fruit per day	SC	rs802306	A	G	6	124552893	0.0224247	0.00438596	3e-07	26.1411
Pieces of fresh fruit per day	SC	rs8045829	T	G	16	19271032	0.0131216	0.00214736	1e-09	37.3391
Pieces of fresh fruit per day	SC	rs8095324	A	G	18	24131659	0.0125095	0.00213686	2.5e-09	34.2711
Pieces of fresh fruit per day	SC	rs817223	T	C	2	104094008	0.0132308	0.00209068	1.9e-10	40.0495
Pieces of fresh fruit per day	SC	rs826596	G	A	8	59926199	-0.0124791	0.00221455	2.6e-08	31.7538
Pieces of fresh fruit per day	SC	rs862227	A	G	16	73602926	0.0177785	0.00209504	1.4e-17	72.0121
Pieces of fresh fruit per day	SC	rs9284885	A	C	3	48883100	-0.0129517	0.00275812	3.8e-06	22.0509
Pieces of fresh fruit per day	SC	rs9362427	G	T	6	88097634	-0.0101009	0.00209862	1.2e-06	23.1661
Pieces of fresh fruit per day	SC	rs9481791	G	A	6	98120959	0.0151466	0.00284473	9.7e-08	28.3497
Pieces of fresh fruit per day	SC	rs9504442	A	G	6	5599848	-0.0115417	0.00245486	2.9e-06	22.1048
Pieces of fresh fruit per day	SC	rs9517948	C	T	13	100650708	-0.0131224	0.00210918	3.1e-10	38.7079
Pieces of fresh fruit per day	SC	rs9635715	T	C	17	42517354	-0.0119094	0.00210988	1.6e-08	31.8614
Bread type: White vs wholemeal/wholegrain and brown	SC	rs10019405	C	A	4	30546044	0.012081	0.00255191	2.3e-06	22.4117
Bread type: White vs wholemeal/wholegrain and brown	SC	rs10133226	A	T	14	69652125	-0.0127675	0.00237146	6.6e-08	28.9855
Bread type: White vs wholemeal/wholegrain and brown	SC	rs10189857	A	G	2	60713235	-0.0120234	0.00232929	2.8e-07	26.6445
Bread type: White vs wholemeal/wholegrain and brown	SC	rs10200375	A	T	2	142442172	-0.0247061	0.00514303	1.5e-06	23.0765
Bread type: White vs wholemeal/wholegrain and brown	SC	rs10253861	G	A	7	8110475	0.0133401	0.00232305	1.2e-08	32.9762
Bread type: White vs wholemeal/wholegrain and brown	SC	rs10447194	C	T	5	167678542	-0.0117179	0.0023099	3.6e-07	25.7344
Bread type: White vs wholemeal/wholegrain and brown	SC	rs10513454	T	G	9	128673226	-0.0129207	0.002417	1.1e-07	28.5771
Bread type: White vs wholemeal/wholegrain and brown	SC	rs10751611	A	G	10	126658893	0.0149248	0.00268182	3.3e-08	30.9712
Bread type: White vs wholemeal/wholegrain and brown	SC	rs10791889	C	T	11	66493825	-0.0147452	0.00262383	2.1e-08	31.5813
Bread type: White vs wholemeal/wholegrain and brown	SC	rs10828266	A	G	10	22098701	0.0126833	0.00256415	7.6e-07	24.4668
Bread type: White vs wholemeal/wholegrain and brown	SC	rs10875906	C	T	12	49385679	0.0142701	0.00260981	4e-08	29.8976
Bread type: White vs wholemeal/wholegrain and brown	SC	rs10903005	G	C	16	1377578	-0.0161915	0.00351088	4.6e-06	21.2688
Bread type: White vs wholemeal/wholegrain and brown	SC	rs1111207	T	C	18	24125857	-0.0136886	0.00233219	4e-09	34.4501
Bread type: White vs wholemeal/wholegrain and brown	SC	rs11120688	T	C	1	207486115	0.0119535	0.00255081	3e-06	21.9601
Bread type: White vs wholemeal/wholegrain and brown	SC	rs111531267	T	G	1	152113854	0.0241046	0.00523492	3.8e-06	21.2021
Bread type: White vs wholemeal/wholegrain and brown	SC	rs11180539	T	A	12	75871149	-0.0149192	0.00309185	1.9e-06	23.2838
Bread type: White vs wholemeal/wholegrain and brown	SC	rs112119986	C	T	8	9858266	0.02747	0.00594711	4e-06	21.3356
Bread type: White vs wholemeal/wholegrain and brown	SC	rs11219507	C	T	11	124092083	-0.0356487	0.00731152	1.2e-06	23.7723
Bread type: White vs wholemeal/wholegrain and brown	SC	rs1136165	G	T	14	103988180	-0.0110863	0.00239935	3.8e-06	21.3494
Bread type: White vs wholemeal/wholegrain and brown	SC	rs114340522	G	C	2	206850862	0.0275017	0.00539372	4.1e-07	25.9981
Bread type: White vs wholemeal/wholegrain and brown	SC	rs1147198	G	T	9	87275348	0.0162785	0.00273247	1.8e-09	35.491
Bread type: White vs wholemeal/wholegrain and brown	SC	rs11681451	T	C	2	225334104	0.0129648	0.00247317	1.9e-07	27.4804
Bread type: White vs wholemeal/wholegrain and brown	SC	rs117025524	C	T	12	128841668	-0.0265085	0.00552287	1.9e-06	23.0378
Bread type: White vs wholemeal/wholegrain and brown	SC	rs11775423	T	A	8	127594509	-0.0145244	0.00255965	9.9e-09	32.1985
Bread type: White vs wholemeal/wholegrain and brown	SC	rs11903377	C	T	2	10974489	0.0154523	0.00315185	8.7e-07	24.0356
Bread type: White vs wholemeal/wholegrain and brown	SC	rs12117526	C	T	1	21497941	0.0119177	0.00236608	4.8e-07	25.3703
Bread type: White vs wholemeal/wholegrain and brown	SC	rs12287839	G	A	11	89465830	-0.012609	0.00245551	3.4e-07	26.368
Bread type: White vs wholemeal/wholegrain and brown	SC	rs12355844	T	C	10	52835732	-0.0123745	0.00234883	1.7e-07	27.7557
Bread type: White vs wholemeal/wholegrain and brown	SC	rs1241077	C	T	18	33133859	-0.0112643	0.00235294	1.5e-06	22.9185
Bread type: White vs wholemeal/wholegrain and brown	SC	rs12469841	G	A	2	49454758	0.0116117	0.00231119	3.9e-07	25.2418
Bread type: White vs wholemeal/wholegrain and brown	SC	rs12517711	T	C	5	60754661	-0.0121115	0.00236146	2.8e-07	26.3048
Bread type: White vs wholemeal/wholegrain and brown	SC	rs12655980	C	G	5	26841704	-0.0266908	0.0056948	2.8e-06	21.9668
Bread type: White vs wholemeal/wholegrain and brown	SC	rs12969294	A	G	18	35186122	0.0126707	0.00244206	1.7e-07	26.9208
Bread type: White vs wholemeal/wholegrain and brown	SC	rs12977524	A	G	19	19568244	-0.0149508	0.00301519	6.5e-07	24.5867
Bread type: White vs wholemeal/wholegrain and brown	SC	rs13254063	A	G	8	137926823	0.0154529	0.00336988	4.7e-06	21.0277
Bread type: White vs wholemeal/wholegrain and brown	SC	rs13392900	A	G	2	6152355	0.0235658	0.00459535	3.8e-07	26.2983
Bread type: White vs wholemeal/wholegrain and brown	SC	rs139561736	C	A	4	14277304	-0.0347937	0.00725532	1.9e-06	22.9979
Bread type: White vs wholemeal/wholegrain and brown	SC	rs145311166	A	G	3	89240855	-0.0451928	0.00767619	4.2e-09	34.6615
Bread type: White vs wholemeal/wholegrain and brown	SC	rs1544611	T	C	7	153525542	0.0136551	0.00283895	2.8e-06	23.1353
Bread type: White vs wholemeal/wholegrain and brown	SC	rs1566085	G	T	8	142624527	0.0110103	0.00233429	2.1e-06	22.2479
Bread type: White vs wholemeal/wholegrain and brown	SC	rs16903000	T	C	5	13995236	0.0136378	0.00252425	6.7e-08	29.1893
Bread type: White vs wholemeal/wholegrain and brown	SC	rs16966271	C	T	15	38423730	0.012572	0.0025848	1.2e-06	23.6567
Bread type: White vs wholemeal/wholegrain and brown	SC	rs1698534	A	G	14	43172343	-0.0142978	0.00286991	7.2e-07	24.82
Bread type: White vs wholemeal/wholegrain and brown	SC	rs17495393	G	T	3	1317094	0.0151615	0.00333859	4.4e-06	20.6233
Bread type: White vs wholemeal/wholegrain and brown	SC	rs17554407	G	A	3	44784591	-0.0161093	0.00285184	2e-08	31.9083
Bread type: White vs wholemeal/wholegrain and brown	SC	rs17782313	T	C	18	57851097	0.0191598	0.00272924	2.3e-12	49.2832
Bread type: White vs wholemeal/wholegrain and brown	SC	rs1831992	C	T	13	100635377	0.0192432	0.00360563	9e-08	28.4834
Bread type: White vs wholemeal/wholegrain and brown	SC	rs191865	T	C	17	19857942	-0.0110016	0.0023539	2.9e-06	21.8442
Bread type: White vs wholemeal/wholegrain and brown	SC	rs1959328	G	A	14	62470668	-0.0109605	0.00231708	2.7e-06	22.3758
Bread type: White vs wholemeal/wholegrain and brown	SC	rs200094909	T	C	2	60263762	0.0145596	0.00312001	2.5e-06	21.7764
Bread type: White vs wholemeal/wholegrain and brown	SC	rs2146704	C	T	13	45431240	0.0140193	0.00296675	2.2e-06	22.3301
Bread type: White vs wholemeal/wholegrain and brown	SC	rs2218182	G	A	3	34204000	0.0167532	0.00286062	8.7e-09	34.2985
Bread type: White vs wholemeal/wholegrain and brown	SC	rs2236855	C	A	1	29161999	-0.0133861	0.00263429	6.1e-07	25.8215
Bread type: White vs wholemeal/wholegrain and brown	SC	rs224444	T	C	20	34160774	0.0256222	0.00449881	1.6e-08	32.4368
Bread type: White vs wholemeal/wholegrain and brown	SC	rs2393638	G	A	10	62259224	0.0126138	0.00236563	7.6e-08	28.4314
Bread type: White vs wholemeal/wholegrain and brown	SC	rs259808	T	G	2	180791419	0.0148974	0.00291492	4.7e-07	26.1197
Bread type: White vs wholemeal/wholegrain and brown	SC	rs2630764	C	T	5	176880085	-0.0122351	0.00232472	1.4e-07	27.6996
Bread type: White vs wholemeal/wholegrain and brown	SC	rs2742690	C	A	1	2987268	-0.0133897	0.00286704	3.3e-06	21.8109
Bread type: White vs wholemeal/wholegrain and brown	SC	rs2849959	T	G	21	25486725	0.010768	0.00236313	4.2e-06	20.7632
Bread type: White vs wholemeal/wholegrain and brown	SC	rs28657372	G	A	4	105375274	0.0118601	0.00240239	6.5e-07	24.3719
Bread type: White vs wholemeal/wholegrain and brown	SC	rs3101336	T	C	1	72751185	0.0164458	0.00235278	3.7e-12	48.8593
Bread type: White vs wholemeal/wholegrain and brown	SC	rs34230945	A	G	17	40996656	0.0366809	0.00727387	5e-07	25.4301
Bread type: White vs wholemeal/wholegrain and brown	SC	rs344035	G	A	3	156461279	0.0105463	0.00230933	4.7e-06	20.8559
Bread type: White vs wholemeal/wholegrain and brown	SC	rs34662493	A	G	12	109947194	-0.0220618	0.00399546	4.6e-08	30.4894
Bread type: White vs wholemeal/wholegrain and brown	SC	rs35069754	A	G	5	2295044	0.0172517	0.00341957	2.9e-07	25.4519
Bread type: White vs wholemeal/wholegrain and brown	SC	rs35091253	C	T	14	29579558	0.0148796	0.00293591	4.4e-07	25.686
Bread type: White vs wholemeal/wholegrain and brown	SC	rs35641542	C	T	1	183672732	-0.0117604	0.00251498	2.7e-06	21.8663
Bread type: White vs wholemeal/wholegrain and brown	SC	rs3735478	G	T	7	44800176	0.0135589	0.00253854	1.2e-07	28.5286
Bread type: White vs wholemeal/wholegrain and brown	SC	rs3859118	A	G	16	50252235	-0.0173713	0.00311483	3.1e-08	31.1025
Bread type: White vs wholemeal/wholegrain and brown	SC	rs41297217	G	A	9	136338580	0.0175848	0.00380144	4.3e-06	21.3983
Bread type: White vs wholemeal/wholegrain and brown	SC	rs4337521	C	T	2	44856709	-0.0128282	0.00236463	3.7e-08	29.431
Bread type: White vs wholemeal/wholegrain and brown	SC	rs4408614	T	C	18	22703126	-0.0128473	0.00239124	8.3e-08	28.8654
Bread type: White vs wholemeal/wholegrain and brown	SC	rs4515295	G	T	5	124210080	-0.0129504	0.00249834	1.9e-07	26.8697
Bread type: White vs wholemeal/wholegrain and brown	SC	rs4533290	G	A	16	28823755	0.0118217	0.00255102	3e-06	21.4749
Bread type: White vs wholemeal/wholegrain and brown	SC	rs4667823	T	C	2	166318574	0.0145529	0.00245788	3.2e-09	35.0572
Bread type: White vs wholemeal/wholegrain and brown	SC	rs4676289	C	T	2	110021926	-0.0115621	0.00231616	6.7e-07	24.9193
Bread type: White vs wholemeal/wholegrain and brown	SC	rs4744246	A	G	9	96254464	0.0122789	0.00243267	2.9e-07	25.4772
Bread type: White vs wholemeal/wholegrain and brown	SC	rs55752919	A	G	17	12903007	0.0124537	0.00256547	1.4e-06	23.5648
Bread type: White vs wholemeal/wholegrain and brown	SC	rs55877105	C	T	2	72435343	0.0126268	0.00245592	3.3e-07	26.4337
Bread type: White vs wholemeal/wholegrain and brown	SC	rs55933721	G	T	1	112325089	-0.015236	0.00286051	1.1e-07	28.3697
Bread type: White vs wholemeal/wholegrain and brown	SC	rs55947039	G	A	2	23917340	0.0233753	0.00455852	3e-07	26.2946
Bread type: White vs wholemeal/wholegrain and brown	SC	rs60795232	A	G	2	236680476	-0.0144309	0.00259146	1.8e-08	31.0097
Bread type: White vs wholemeal/wholegrain and brown	SC	rs6089956	C	A	20	62308364	0.0162171	0.00319197	4.5e-07	25.8124
Bread type: White vs wholemeal/wholegrain and brown	SC	rs6092192	C	A	20	54421626	-0.0150296	0.00269043	2.5e-08	31.207
Bread type: White vs wholemeal/wholegrain and brown	SC	rs62023486	A	G	15	53070589	-0.0185747	0.0037017	5.7e-07	25.1792
Bread type: White vs wholemeal/wholegrain and brown	SC	rs62180988	C	A	2	191268152	-0.0135491	0.00247914	3.8e-08	29.8689
Bread type: White vs wholemeal/wholegrain and brown	SC	rs6430204	C	T	2	148343718	0.0110313	0.00238038	3.2e-06	21.4764
Bread type: White vs wholemeal/wholegrain and brown	SC	rs6447123	A	G	4	42078241	-0.0195032	0.00331907	3.3e-09	34.5286
Bread type: White vs wholemeal/wholegrain and brown	SC	rs6557169	T	C	6	152201464	0.0134439	0.00270969	9.6e-07	24.6157
Bread type: White vs wholemeal/wholegrain and brown	SC	rs6561943	C	T	13	58356761	-0.0145328	0.00263979	2.9e-08	30.3082
Bread type: White vs wholemeal/wholegrain and brown	SC	rs664088	T	C	3	136036986	0.011138	0.0023667	2e-06	22.1477
Bread type: White vs wholemeal/wholegrain and brown	SC	rs6804278	A	C	3	115710593	0.0111064	0.00235826	2.7e-06	22.1801
Bread type: White vs wholemeal/wholegrain and brown	SC	rs6847684	G	C	4	101774236	-0.0157032	0.00281171	1.9e-08	31.1914
Bread type: White vs wholemeal/wholegrain and brown	SC	rs6892327	A	C	5	83907772	-0.0118751	0.00256475	4.2e-06	21.438
Bread type: White vs wholemeal/wholegrain and brown	SC	rs6987861	G	A	8	65709467	0.0150833	0.00272935	3.4e-08	30.5404
Bread type: White vs wholemeal/wholegrain and brown	SC	rs7079591	A	C	10	133778652	0.0118516	0.00234456	4.6e-07	25.5524
Bread type: White vs wholemeal/wholegrain and brown	SC	rs7110786	C	T	11	95656648	0.0136203	0.00233141	6.8e-09	34.13
Bread type: White vs wholemeal/wholegrain and brown	SC	rs71532325	C	T	8	95627966	0.0130371	0.00248438	1.6e-07	27.5376
Bread type: White vs wholemeal/wholegrain and brown	SC	rs71554266	T	C	7	76716147	0.0146047	0.00291966	6.5e-07	25.0219
Bread type: White vs wholemeal/wholegrain and brown	SC	rs7240960	C	T	18	9606175	0.0127178	0.00262431	1.2e-06	23.4852
Bread type: White vs wholemeal/wholegrain and brown	SC	rs72687322	A	G	8	143311781	0.0266284	0.00576389	3.5e-06	21.3432
Bread type: White vs wholemeal/wholegrain and brown	SC	rs72734517	C	T	15	76101535	0.0352197	0.00649451	4.9e-08	29.4089
Bread type: White vs wholemeal/wholegrain and brown	SC	rs72751011	G	A	9	83293975	-0.0136092	0.00300456	4.7e-06	20.5165
Bread type: White vs wholemeal/wholegrain and brown	SC	rs72777691	C	G	10	11732240	-0.0245083	0.00535075	4.5e-06	20.9796
Bread type: White vs wholemeal/wholegrain and brown	SC	rs7283807	C	T	21	22539376	-0.0107607	0.00234384	3.4e-06	21.0778
Bread type: White vs wholemeal/wholegrain and brown	SC	rs72900104	G	A	18	37109322	0.0126246	0.00251148	6.5e-07	25.2683
Bread type: White vs wholemeal/wholegrain and brown	SC	rs730276	C	T	13	111998110	0.0113692	0.00251578	4.4e-06	20.4228
Bread type: White vs wholemeal/wholegrain and brown	SC	rs73128410	G	A	7	39303164	0.0142934	0.00296589	1.6e-06	23.2253
Bread type: White vs wholemeal/wholegrain and brown	SC	rs73183115	A	G	3	105166455	-0.0153402	0.00308989	1e-06	24.6477
Bread type: White vs wholemeal/wholegrain and brown	SC	rs7349512	G	A	3	35743058	-0.0121474	0.00256649	1.6e-06	22.402
Bread type: White vs wholemeal/wholegrain and brown	SC	rs7428860	G	T	3	57112699	-0.0128006	0.00268915	2.1e-06	22.6585
Bread type: White vs wholemeal/wholegrain and brown	SC	rs7460987	C	T	8	28942486	-0.0210442	0.00443627	2.4e-06	22.5024
Bread type: White vs wholemeal/wholegrain and brown	SC	rs74676797	G	A	2	633063	0.0185805	0.00302338	1e-09	37.7685
Bread type: White vs wholemeal/wholegrain and brown	SC	rs7564906	A	G	2	144149787	0.022765	0.00438428	1.8e-07	26.9612
Bread type: White vs wholemeal/wholegrain and brown	SC	rs75817396	T	C	8	79632479	-0.0299298	0.00657899	4.7e-06	20.6961
Bread type: White vs wholemeal/wholegrain and brown	SC	rs76013843	G	A	22	18421519	0.0409302	0.00895046	4.9e-06	20.9121
Bread type: White vs wholemeal/wholegrain and brown	SC	rs7626308	C	T	3	116578624	0.0124849	0.00257803	1.4e-06	23.4528
Bread type: White vs wholemeal/wholegrain and brown	SC	rs76292244	A	C	12	42802386	0.0429786	0.00919792	2.4e-06	21.8336
Bread type: White vs wholemeal/wholegrain and brown	SC	rs7632267	G	A	3	49184664	0.0228337	0.00277737	2.6e-16	67.5904
Bread type: White vs wholemeal/wholegrain and brown	SC	rs7633256	T	G	3	85218233	0.0182399	0.00372686	9.1e-07	23.9529
Bread type: White vs wholemeal/wholegrain and brown	SC	rs77126132	G	A	7	54966738	0.018517	0.0039885	3e-06	21.5537
Bread type: White vs wholemeal/wholegrain and brown	SC	rs77943036	C	G	4	146798010	-0.024016	0.00488001	1.1e-06	24.2192
Bread type: White vs wholemeal/wholegrain and brown	SC	rs78445696	C	T	1	6968031	0.0206477	0.00399962	1.7e-07	26.6505
Bread type: White vs wholemeal/wholegrain and brown	SC	rs78616403	G	A	18	45763618	0.0431721	0.00939041	4.8e-06	21.1367
Bread type: White vs wholemeal/wholegrain and brown	SC	rs79471052	C	T	18	52853788	-0.0218402	0.0046544	2.3e-06	22.0184
Bread type: White vs wholemeal/wholegrain and brown	SC	rs80223924	C	G	14	25927298	-0.0119354	0.00254942	3e-06	21.9175
Bread type: White vs wholemeal/wholegrain and brown	SC	rs803383	G	T	1	44609764	-0.0128106	0.00238223	6.8e-08	28.9182
Bread type: White vs wholemeal/wholegrain and brown	SC	rs806794	A	G	6	26200677	0.0148896	0.00259438	8.9e-09	32.9381
Bread type: White vs wholemeal/wholegrain and brown	SC	rs8092827	G	A	18	73978558	0.0239206	0.00479067	7.3e-07	24.9317
Bread type: White vs wholemeal/wholegrain and brown	SC	rs831606	T	C	11	33717140	0.0118119	0.00258007	4.5e-06	20.9593
Bread type: White vs wholemeal/wholegrain and brown	SC	rs869731	C	T	15	47966650	-0.0160892	0.00237448	1.6e-11	45.9126
Bread type: White vs wholemeal/wholegrain and brown	SC	rs880597	C	T	9	102168293	-0.0131397	0.00246801	1.1e-07	28.345
Bread type: White vs wholemeal/wholegrain and brown	SC	rs898751	C	T	17	2291863	-0.0147762	0.0023071	1.8e-10	41.0197
Bread type: White vs wholemeal/wholegrain and brown	SC	rs921354	T	A	4	93484718	-0.0116108	0.00240149	9.3e-07	23.3756
Bread type: White vs wholemeal/wholegrain and brown	SC	rs9320823	T	C	6	98429337	-0.0174196	0.00235905	1.5e-13	54.5258
Bread type: White vs wholemeal/wholegrain and brown	SC	rs9380825	G	A	6	39010963	-0.0124132	0.00241223	2.6e-07	26.4807
Bread type: White vs wholemeal/wholegrain and brown	SC	rs9422753	T	C	10	126960137	0.0165052	0.00294402	3.1e-08	31.4311
Bread type: White vs wholemeal/wholegrain and brown	SC	rs9471342	T	C	6	40394399	0.0161078	0.00349176	3.7e-06	21.2806
Bread type: White vs wholemeal/wholegrain and brown	SC	rs9512996	A	G	13	28618941	-0.0143685	0.00238452	2.6e-09	36.3096
Bread type: White vs wholemeal/wholegrain and brown	SC	rs9537647	G	A	13	57749024	0.0196006	0.00429495	4.7e-06	20.8268
Bread type: White vs wholemeal/wholegrain and brown	SC	rs9539408	G	A	13	62667019	-0.0119615	0.00252501	2.3e-06	22.4411
Bread type: White vs wholemeal/wholegrain and brown	SC	rs9649582	A	T	7	132526871	-0.011852	0.00248829	2.2e-06	22.6872
Bread type: White vs wholemeal/wholegrain and brown	SC	rs9650684	A	C	9	15544619	0.0106891	0.0023163	4.7e-06	21.2957
Bread type: White vs wholemeal/wholegrain and brown	SC	rs9683091	A	C	3	168693660	-0.0111217	0.00242424	4e-06	21.047
Bread type: White vs wholemeal/wholegrain and brown	SC	rs9922390	G	T	16	7674624	-0.0175718	0.00307708	1.5e-08	32.6103
Tablespoons of cooked vegetables per day	SC	rs10020708	C	A	4	178097496	0.0119677	0.00211707	2.1e-08	31.9559
Tablespoons of cooked vegetables per day	SC	rs10129582	A	G	14	99704427	0.0116769	0.0021402	4.3e-08	29.7678
Tablespoons of cooked vegetables per day	SC	rs10156602	A	G	9	96345328	-0.0143264	0.00221088	8.3e-11	41.9898
Tablespoons of cooked vegetables per day	SC	rs10161952	A	C	13	59474383	0.0128505	0.00227764	1.8e-08	31.8324
Tablespoons of cooked vegetables per day	SC	rs10451384	G	A	18	40829886	0.0106213	0.00214403	7.6e-07	24.5411
Tablespoons of cooked vegetables per day	SC	rs10733482	T	C	9	36744850	-0.0121741	0.00252928	1.5e-06	23.1675
Tablespoons of cooked vegetables per day	SC	rs10737770	T	C	1	245348263	-0.0158324	0.00330939	1.6e-06	22.8875
Tablespoons of cooked vegetables per day	SC	rs10771053	A	G	12	24157577	0.0100587	0.00213003	2.4e-06	22.3004
Tablespoons of cooked vegetables per day	SC	rs10828455	A	C	10	23713015	-0.0116362	0.00248969	2.6e-06	21.844
Tablespoons of cooked vegetables per day	SC	rs11016841	A	G	10	129026189	-0.0158376	0.00294145	6.4e-08	28.9905
Tablespoons of cooked vegetables per day	SC	rs111765914	G	C	2	134746202	-0.0357941	0.00757232	2.3e-06	22.3442
Tablespoons of cooked vegetables per day	SC	rs111793227	C	T	6	83336744	0.0151281	0.00317506	1.6e-06	22.702
Tablespoons of cooked vegetables per day	SC	rs11227464	G	A	11	66115264	0.0128104	0.00255042	6.6e-07	25.2291
Tablespoons of cooked vegetables per day	SC	rs113126558	T	C	9	91990358	0.0290117	0.0063605	4.7e-06	20.8048
Tablespoons of cooked vegetables per day	SC	rs113993820	G	T	2	102766634	0.042181	0.00773388	4.9e-08	29.7467
Tablespoons of cooked vegetables per day	SC	rs114103105	A	G	1	74454498	0.0303252	0.00658625	4.4e-06	21.1998
Tablespoons of cooked vegetables per day	SC	rs116469288	C	T	2	98746768	0.026765	0.00576021	3.7e-06	21.5903
Tablespoons of cooked vegetables per day	SC	rs11924675	G	T	3	74768098	-0.0113043	0.00210957	8.5e-08	28.7144
Tablespoons of cooked vegetables per day	SC	rs12023573	C	T	1	36169558	0.0179257	0.00385041	2.8e-06	21.674
Tablespoons of cooked vegetables per day	SC	rs12136224	G	A	1	16594034	0.0107584	0.00216863	6.1e-07	24.6107
Tablespoons of cooked vegetables per day	SC	rs12190945	A	G	6	84162042	0.0130091	0.00231404	1.7e-08	31.6048
Tablespoons of cooked vegetables per day	SC	rs12476427	A	G	2	39146971	-0.0259022	0.00496402	1.5e-07	27.2274
Tablespoons of cooked vegetables per day	SC	rs12484310	G	A	22	42777414	0.0116366	0.00226757	2.9e-07	26.3348
Tablespoons of cooked vegetables per day	SC	rs12596243	G	A	16	82436233	0.0112487	0.00221142	4e-07	25.8739
Tablespoons of cooked vegetables per day	SC	rs12629972	T	C	3	25121444	-0.0152647	0.00214848	1.6e-12	50.4794
Tablespoons of cooked vegetables per day	SC	rs12699452	C	A	7	13186388	0.0105109	0.00228629	4.4e-06	21.1357
Tablespoons of cooked vegetables per day	SC	rs12824441	A	G	12	82044212	0.0122991	0.00259959	2e-06	22.384
Tablespoons of cooked vegetables per day	SC	rs13068236	T	C	3	152035367	-0.0115416	0.00235822	1.2e-06	23.9532
Tablespoons of cooked vegetables per day	SC	rs13288097	T	C	9	83156777	-0.0142466	0.00307536	3.7e-06	21.46
Tablespoons of cooked vegetables per day	SC	rs1390143	C	A	9	78956690	-0.0109457	0.0023335	2.1e-06	22.0025
Tablespoons of cooked vegetables per day	SC	rs142935339	G	A	4	106029850	-0.0301138	0.00607279	4.8e-07	24.5898
Tablespoons of cooked vegetables per day	SC	rs147851019	T	C	12	101103991	-0.0380302	0.00781456	1.5e-06	23.6836
Tablespoons of cooked vegetables per day	SC	rs1534749	T	C	1	190028576	0.0114885	0.00211212	4.8e-08	29.5862
Tablespoons of cooked vegetables per day	SC	rs17653477	A	G	3	71170319	0.033552	0.0061255	4.3e-08	30.0022
Tablespoons of cooked vegetables per day	SC	rs17714824	G	T	5	158254070	-0.0153075	0.00278547	4.8e-08	30.2003
Tablespoons of cooked vegetables per day	SC	rs1863536	G	C	12	113999462	-0.0119101	0.00221777	8.1e-08	28.8402
Tablespoons of cooked vegetables per day	SC	rs1897495	C	T	3	107570753	-0.0113547	0.00214314	9.8e-08	28.0705
Tablespoons of cooked vegetables per day	SC	rs1982350	A	G	11	13350131	-0.0156373	0.00220674	1e-12	50.2136
Tablespoons of cooked vegetables per day	SC	rs1986972	G	A	8	10268805	-0.0162049	0.00219161	1.8e-13	54.6722
Tablespoons of cooked vegetables per day	SC	rs2052063	C	T	10	118040352	0.011352	0.0021186	8.2e-08	28.7109
Tablespoons of cooked vegetables per day	SC	rs2132968	A	G	4	28306258	0.0102398	0.00212383	1.4e-06	23.2457
Tablespoons of cooked vegetables per day	SC	rs2219006	T	C	2	207877666	-0.010496	0.00226946	3.7e-06	21.3896
Tablespoons of cooked vegetables per day	SC	rs2224510	G	A	14	85871221	-0.0110318	0.00211491	1.5e-07	27.2088
Tablespoons of cooked vegetables per day	SC	rs2252508	A	G	1	153913770	-0.0136504	0.00211072	9.5e-11	41.8244
Tablespoons of cooked vegetables per day	SC	rs2267958	G	A	9	131015279	0.0110277	0.0021547	2.8e-07	26.1937
Tablespoons of cooked vegetables per day	SC	rs2517996	G	A	11	131878375	0.0101771	0.00221055	3.4e-06	21.1957
Tablespoons of cooked vegetables per day	SC	rs2527776	G	A	1	44345292	0.0113853	0.00239584	2.4e-06	22.5826
Tablespoons of cooked vegetables per day	SC	rs2756175	T	C	6	43258237	0.0109157	0.00222125	7e-07	24.1495
Tablespoons of cooked vegetables per day	SC	rs2770047	G	A	13	42114275	-0.0141385	0.00305386	4e-06	21.4343
Tablespoons of cooked vegetables per day	SC	rs28420942	G	A	15	48009488	-0.0128556	0.0025298	3.9e-07	25.8233
Tablespoons of cooked vegetables per day	SC	rs2917705	G	A	16	64339094	0.0144766	0.00304074	1.7e-06	22.666
Tablespoons of cooked vegetables per day	SC	rs2961658	G	A	5	166566580	-0.0109942	0.00228753	1.5e-06	23.099
Tablespoons of cooked vegetables per day	SC	rs29938	T	C	19	34311481	-0.0104472	0.00222862	2.6e-06	21.9749
Tablespoons of cooked vegetables per day	SC	rs3124426	C	T	13	55937346	0.0126553	0.00254542	9.2e-07	24.7187
Tablespoons of cooked vegetables per day	SC	rs321274	C	T	1	96454468	0.0178515	0.00384917	3.4e-06	21.5088
Tablespoons of cooked vegetables per day	SC	rs324890	A	C	5	87909843	0.0101429	0.00214294	2.5e-06	22.4029
Tablespoons of cooked vegetables per day	SC	rs335369	T	C	6	155635993	-0.010961	0.0022442	8.6e-07	23.8549
Tablespoons of cooked vegetables per day	SC	rs33947258	C	A	5	141194870	-0.013624	0.00241732	1.7e-08	31.7644
Tablespoons of cooked vegetables per day	SC	rs345778	T	C	15	33397146	-0.0155329	0.00333785	3.7e-06	21.6557
Tablespoons of cooked vegetables per day	SC	rs35233560	A	G	5	164763450	0.0117282	0.00237363	7.5e-07	24.4139
Tablespoons of cooked vegetables per day	SC	rs35423813	G	T	15	57767171	0.0133201	0.00286622	3.6e-06	21.5971
Tablespoons of cooked vegetables per day	SC	rs35897577	A	T	2	227677321	0.0101306	0.00222917	3.7e-06	20.653
Tablespoons of cooked vegetables per day	SC	rs3792252	G	A	2	27995931	-0.0111916	0.00240534	4e-06	21.6487
Tablespoons of cooked vegetables per day	SC	rs3860537	T	C	3	108103433	-0.0120316	0.00249793	1.2e-06	23.1999
Tablespoons of cooked vegetables per day	SC	rs4655848	C	T	1	87919920	0.0101456	0.00214803	2.1e-06	22.3087
Tablespoons of cooked vegetables per day	SC	rs4851029	T	G	2	104159785	-0.0133401	0.00211257	2.5e-10	39.8746
Tablespoons of cooked vegetables per day	SC	rs4946109	C	T	6	115973931	0.0118973	0.00228101	1.7e-07	27.2046
Tablespoons of cooked vegetables per day	SC	rs55686626	G	A	3	177345126	-0.0103511	0.00218993	2e-06	22.3415
Tablespoons of cooked vegetables per day	SC	rs56187290	T	G	7	5628373	-0.0243629	0.00500881	1e-06	23.6586
Tablespoons of cooked vegetables per day	SC	rs565044	C	A	11	84827489	0.0121618	0.00219245	2.9e-08	30.7706
Tablespoons of cooked vegetables per day	SC	rs57383707	C	T	18	1811604	-0.0177677	0.00337086	1.5e-07	27.7831
Tablespoons of cooked vegetables per day	SC	rs6043557	C	T	20	15804432	0.0110877	0.00230935	1.7e-06	23.0517
Tablespoons of cooked vegetables per day	SC	rs62341787	C	T	4	189772717	0.0166922	0.00338995	7.5e-07	24.246
Tablespoons of cooked vegetables per day	SC	rs62485870	T	A	7	103660843	0.0143572	0.0026533	5.7e-08	29.2797
Tablespoons of cooked vegetables per day	SC	rs6532382	G	A	4	93786775	-0.0111157	0.00227636	9e-07	23.8447
Tablespoons of cooked vegetables per day	SC	rs6606711	A	G	12	109849297	0.0112706	0.00223145	3.2e-07	25.5105
Tablespoons of cooked vegetables per day	SC	rs6752270	G	C	2	73546044	-0.0125023	0.00243871	3e-07	26.2821
Tablespoons of cooked vegetables per day	SC	rs6975898	T	G	7	4540687	0.0121186	0.00219618	2.8e-08	30.4487
Tablespoons of cooked vegetables per day	SC	rs7082663	A	G	10	22088054	-0.0113365	0.0023812	1.9e-06	22.6655
Tablespoons of cooked vegetables per day	SC	rs71526956	A	G	8	89633718	-0.0192925	0.003244	3e-09	35.3684
Tablespoons of cooked vegetables per day	SC	rs7157352	G	A	14	46301823	0.0102199	0.0021182	1.5e-06	23.2787
Tablespoons of cooked vegetables per day	SC	rs7251447	A	G	19	19637930	-0.0289439	0.00561977	2e-07	26.5263
Tablespoons of cooked vegetables per day	SC	rs7280	A	G	20	33864484	-0.0108308	0.00215171	6.4e-07	25.3369
Tablespoons of cooked vegetables per day	SC	rs73986923	A	C	17	47574283	0.0359179	0.00778329	4.1e-06	21.2959
Tablespoons of cooked vegetables per day	SC	rs74838209	T	C	4	68407358	-0.047065	0.0101333	3.3e-06	21.5722
Tablespoons of cooked vegetables per day	SC	rs75171838	G	C	16	6540341	0.0160181	0.00349177	3.5e-06	21.0441
Tablespoons of cooked vegetables per day	SC	rs75247649	G	A	19	6738179	0.0195903	0.00365279	8.9e-08	28.7629
Tablespoons of cooked vegetables per day	SC	rs7694509	A	T	4	136482930	-0.0131151	0.00253237	2.1e-07	26.8219
Tablespoons of cooked vegetables per day	SC	rs7803655	G	A	7	21400762	-0.00972646	0.0021207	3.8e-06	21.0354
Tablespoons of cooked vegetables per day	SC	rs7820014	T	C	8	33602351	-0.0199173	0.00385771	2.1e-07	26.6564
Tablespoons of cooked vegetables per day	SC	rs78873660	T	C	2	79691846	-0.0149392	0.00226844	3.7e-11	43.3711
Tablespoons of cooked vegetables per day	SC	rs79225503	G	A	8	78340469	-0.0173841	0.00361441	1.4e-06	23.1329
Tablespoons of cooked vegetables per day	SC	rs7971266	C	T	12	34359040	-0.0131833	0.00278779	2.2e-06	22.3629
Tablespoons of cooked vegetables per day	SC	rs79815399	A	T	8	12595707	-0.0279976	0.00574513	1.1e-06	23.7488
Tablespoons of cooked vegetables per day	SC	rs7984840	G	T	13	90719301	-0.0117472	0.00251635	3.4e-06	21.7935
Tablespoons of cooked vegetables per day	SC	rs8022988	T	C	14	80333564	0.0136586	0.00265414	2.1e-07	26.4828
Tablespoons of cooked vegetables per day	SC	rs8130225	C	A	21	15707070	-0.0132659	0.00268681	8.4e-07	24.3781
Tablespoons of cooked vegetables per day	SC	rs827102	A	G	3	157940116	-0.0106564	0.00211303	5e-07	25.4337
Tablespoons of cooked vegetables per day	SC	rs897362	T	C	11	11773641	0.0101515	0.00212986	2e-06	22.7174
Tablespoons of cooked vegetables per day	SC	rs9257681	C	G	6	29254982	0.0152944	0.0032874	2.8e-06	21.6451
Other alcohol consumption (glasses per month)	SC	rs1002531	T	C	7	88487936	0.0434107	0.00946813	4.6e-06	21.0216
Other alcohol consumption (glasses per month)	SC	rs10272338	C	T	7	156882526	-0.0170854	0.00356219	1.7e-06	23.0047
Other alcohol consumption (glasses per month)	SC	rs10929116	C	T	2	236191790	-0.0158026	0.00341752	3.8e-06	21.3813
Other alcohol consumption (glasses per month)	SC	rs114727806	A	C	5	34407915	-0.0420142	0.00852565	8.3e-07	24.2849
Other alcohol consumption (glasses per month)	SC	rs114763511	A	G	5	97034858	-0.057583	0.0124702	4e-06	21.3227
Other alcohol consumption (glasses per month)	SC	rs115363932	T	C	6	7333839	-0.0328138	0.00707979	3.6e-06	21.4819
Other alcohol consumption (glasses per month)	SC	rs12038362	T	C	1	154102171	-0.023845	0.00500962	2e-06	22.6561
Other alcohol consumption (glasses per month)	SC	rs12549728	T	G	8	72463034	0.0362462	0.0075638	1.6e-06	22.9639
Other alcohol consumption (glasses per month)	SC	rs142802104	A	G	12	86231784	-0.0817136	0.0177743	4.2e-06	21.1351
Other alcohol consumption (glasses per month)	SC	rs72651593	A	G	1	27409975	-0.0197285	0.00429813	4.6e-06	21.0683
Other alcohol consumption (glasses per month)	SC	rs75986277	A	G	6	5979237	0.040147	0.00847664	2.1e-06	22.4315
Spread type: Tub margarine	SC	rs10034519	A	C	4	105410510	0.00710463	0.00143245	7.1e-07	24.5994
Spread type: Tub margarine	SC	rs111764045	C	A	10	130902051	-0.0180487	0.00382624	2.4e-06	22.2509
Spread type: Tub margarine	SC	rs115366652	G	T	1	229849261	-0.0186092	0.00364167	3.2e-07	26.1128
Spread type: Tub margarine	SC	rs11580912	A	C	1	38929744	-0.00664641	0.00145013	4.6e-06	21.0068
Spread type: Tub margarine	SC	rs118161928	C	T	7	137075814	-0.02871	0.00515596	2.6e-08	31.0061
Spread type: Tub margarine	SC	rs12357059	C	T	10	17539320	-0.0102019	0.00218411	3e-06	21.8179
Spread type: Tub margarine	SC	rs139836475	C	T	4	144066393	0.016126	0.0034751	3.5e-06	21.5337
Spread type: Tub margarine	SC	rs17667737	A	T	18	43138191	0.0071304	0.0014237	5.5e-07	25.0837
Spread type: Tub margarine	SC	rs177142	T	C	14	78593045	0.00684097	0.00140012	1e-06	23.8729
Spread type: Tub margarine	SC	rs183092276	T	G	16	64182702	-0.0203776	0.00412081	7.6e-07	24.4535
Spread type: Tub margarine	SC	rs1927942	C	T	9	73935514	0.0177887	0.00377025	2.4e-06	22.2612
Spread type: Tub margarine	SC	rs193230150	G	A	11	119577819	0.0293414	0.00629324	3.1e-06	21.7377
Spread type: Tub margarine	SC	rs280339	G	C	6	50538913	0.0290108	0.00615282	2.4e-06	22.2316
Spread type: Tub margarine	SC	rs3109467	G	A	3	180941868	0.00810588	0.00164956	8.9e-07	24.1471
Spread type: Tub margarine	SC	rs4493851	G	A	7	129777889	-0.0068734	0.00145134	2.2e-06	22.4287
Spread type: Tub margarine	SC	rs4870487	T	C	6	157091813	-0.00739726	0.00154361	1.6e-06	22.965
Spread type: Tub margarine	SC	rs57989860	A	G	19	32724745	-0.00810233	0.00174153	3.3e-06	21.645
Spread type: Tub margarine	SC	rs59244654	G	C	13	93404948	-0.00811549	0.00173036	2.7e-06	21.9967
Spread type: Tub margarine	SC	rs6072160	G	A	20	39441822	0.00786027	0.00156261	4.9e-07	25.3031
Spread type: Tub margarine	SC	rs6656902	T	C	1	240280566	-0.011405	0.00247474	4.1e-06	21.2389
Spread type: Tub margarine	SC	rs729560	G	A	9	87634305	-0.00709373	0.00154949	4.7e-06	20.9591
Spread type: Tub margarine	SC	rs73159921	G	A	3	151127674	-0.0090909	0.00186397	1.1e-06	23.7868
Spread type: Tub margarine	SC	rs77523550	G	A	4	36339097	-0.0149884	0.00323726	3.7e-06	21.4366
Spread type: Tub margarine	SC	rs78670122	G	A	3	70907066	-0.010862	0.00200138	5.7e-08	29.4551
Spread type: Tub margarine	SC	rs78797761	C	T	1	80087814	-0.0181907	0.00393081	3.7e-06	21.4158
Spread type: Tub margarine	SC	rs79761300	C	T	16	20070404	-0.0131622	0.0028634	4.3e-06	21.1297
Spread type: Tub margarine	SC	rs79846860	T	G	11	132173229	0.0154093	0.00315008	1e-06	23.9289
Overall lamb or mutton consumption	SC	rs1004278	G	C	7	96638045	0.0116522	0.00225248	2e-07	26.7605
Overall lamb or mutton consumption	SC	rs10276580	T	G	7	11772539	0.011497	0.0023694	1.2e-06	23.5447
Overall lamb or mutton consumption	SC	rs10500285	C	T	19	42672760	-0.0154889	0.00333117	3.3e-06	21.6196
Overall lamb or mutton consumption	SC	rs11039028	G	A	11	46944196	-0.0121936	0.0025034	1e-06	23.7248
Overall lamb or mutton consumption	SC	rs11100930	G	A	4	147591808	-0.0166664	0.00318487	1.7e-07	27.3842
Overall lamb or mutton consumption	SC	rs11231296	T	C	11	62758580	-0.0119683	0.00253501	2.3e-06	22.2898
Overall lamb or mutton consumption	SC	rs114210747	C	T	5	144214142	-0.0202004	0.00382064	1.3e-07	27.9542
Overall lamb or mutton consumption	SC	rs114244865	C	T	4	129967492	0.033089	0.00629776	1.6e-07	27.6055
Overall lamb or mutton consumption	SC	rs11633261	G	T	15	25251310	-0.00997655	0.00211426	2.8e-06	22.2661
Overall lamb or mutton consumption	SC	rs11743441	G	T	5	88065637	0.0115929	0.00214248	5.8e-08	29.2786
Overall lamb or mutton consumption	SC	rs11772832	T	C	7	135073047	0.0109707	0.00215153	3.6e-07	26
Overall lamb or mutton consumption	SC	rs1193333	A	G	7	127609301	-0.0120358	0.00220055	5.4e-08	29.9149
Overall lamb or mutton consumption	SC	rs12051465	G	T	16	49551403	0.0115295	0.00249927	4.8e-06	21.2811
Overall lamb or mutton consumption	SC	rs12154057	A	C	6	161867419	-0.010419	0.00219529	2.5e-06	22.5252
Overall lamb or mutton consumption	SC	rs12232839	T	G	19	34090242	-0.0159109	0.00345323	3.7e-06	21.2294
Overall lamb or mutton consumption	SC	rs12355804	C	T	10	3535854	-0.0198241	0.00404192	9.7e-07	24.0553
Overall lamb or mutton consumption	SC	rs12588402	A	G	14	29738282	0.0102733	0.00214532	2e-06	22.9317
Overall lamb or mutton consumption	SC	rs12643496	G	A	4	172492327	0.0149294	0.00307824	1.2e-06	23.5223
Overall lamb or mutton consumption	SC	rs12658015	A	G	5	164493306	-0.0132734	0.00219875	1.3e-09	36.4429
Overall lamb or mutton consumption	SC	rs12996547	C	T	2	602036	0.0103107	0.00223141	4.1e-06	21.351
Overall lamb or mutton consumption	SC	rs13002164	C	T	2	56680788	-0.0209504	0.00444238	2.4e-06	22.2409
Overall lamb or mutton consumption	SC	rs13147920	C	T	4	181245804	-0.0104592	0.00216315	1.3e-06	23.3789
Overall lamb or mutton consumption	SC	rs13262595	A	G	8	143316970	-0.0127745	0.00212259	1.5e-09	36.2206
Overall lamb or mutton consumption	SC	rs136548	C	T	22	27253353	-0.0126644	0.00217937	4.6e-09	33.7682
Overall lamb or mutton consumption	SC	rs1370239	A	G	16	64291189	-0.0106633	0.00213451	6.5e-07	24.9567
Overall lamb or mutton consumption	SC	rs138067	A	G	22	44227556	0.0101803	0.00213212	1.7e-06	22.7981
Overall lamb or mutton consumption	SC	rs141407174	C	T	7	103178027	-0.0421165	0.00886315	1.7e-06	22.5802
Overall lamb or mutton consumption	SC	rs141934869	G	T	8	27775477	0.0535936	0.0108672	9.6e-07	24.3215
Overall lamb or mutton consumption	SC	rs142036050	T	C	14	33729481	-0.0418935	0.00864996	1e-06	23.4566
Overall lamb or mutton consumption	SC	rs142325173	G	A	12	18822872	0.0391899	0.00843273	3.3e-06	21.5979
Overall lamb or mutton consumption	SC	rs1458820	G	A	4	55990353	0.0210464	0.004281	1.2e-06	24.1694
Overall lamb or mutton consumption	SC	rs150236091	A	G	13	55937827	0.0165659	0.00237742	2.9e-12	48.5532
Overall lamb or mutton consumption	SC	rs1556147	A	T	9	131936055	-0.0127585	0.00224556	1.2e-08	32.2812
Overall lamb or mutton consumption	SC	rs16839220	G	C	2	156403868	-0.0146707	0.00264745	3.7e-08	30.7076
Overall lamb or mutton consumption	SC	rs16926787	G	T	9	126506289	0.0179308	0.00388539	4.3e-06	21.2976
Overall lamb or mutton consumption	SC	rs16961150	C	G	16	83681015	-0.0131843	0.0024448	5.5e-08	29.0822
Overall lamb or mutton consumption	SC	rs17107024	T	C	14	69961658	0.015332	0.00314634	1.3e-06	23.7458
Overall lamb or mutton consumption	SC	rs1711171	T	C	3	136020541	-0.0137761	0.00243737	1.4e-08	31.9455
Overall lamb or mutton consumption	SC	rs17573452	C	T	12	60224839	0.0140911	0.00270114	1.6e-07	27.2142
Overall lamb or mutton consumption	SC	rs1958801	A	G	14	98872110	0.0122322	0.00232909	1.6e-07	27.5827
Overall lamb or mutton consumption	SC	rs1967840	A	G	10	112026082	-0.0133041	0.00277112	1.4e-06	23.0494
Overall lamb or mutton consumption	SC	rs1987836	C	G	17	6231209	-0.0110521	0.0022138	7.2e-07	24.9237
Overall lamb or mutton consumption	SC	rs2028935	A	C	5	19607413	0.00987055	0.00211003	3.1e-06	21.8829
Overall lamb or mutton consumption	SC	rs2055145	C	G	1	45926495	0.0118171	0.00248292	2e-06	22.6515
Overall lamb or mutton consumption	SC	rs2096352	T	G	10	92439106	0.0101807	0.0021611	2.2e-06	22.1925
Overall lamb or mutton consumption	SC	rs2174239	T	C	14	93885496	0.014531	0.00316018	3.5e-06	21.143
Overall lamb or mutton consumption	SC	rs2222760	G	A	2	151345113	0.0142706	0.00235705	1.6e-09	36.6562
Overall lamb or mutton consumption	SC	rs224064	T	C	10	64504212	-0.010727	0.00215425	6.5e-07	24.795
Overall lamb or mutton consumption	SC	rs2426605	A	C	20	54869080	0.0105844	0.00225914	3.1e-06	21.9506
Overall lamb or mutton consumption	SC	rs2439945	C	T	17	5124462	-0.0126281	0.00267917	2.3e-06	22.2165
Overall lamb or mutton consumption	SC	rs2678900	T	G	2	58177683	-0.0153444	0.00213371	7.4e-13	51.7165
Overall lamb or mutton consumption	SC	rs2726033	A	G	16	28338039	0.0130531	0.00213302	8.1e-10	37.4488
Overall lamb or mutton consumption	SC	rs276447	C	T	9	15581302	0.0186576	0.00211762	1.4e-18	77.6275
Overall lamb or mutton consumption	SC	rs28533070	G	A	15	97177443	-0.0202264	0.00359905	2e-08	31.5836
Overall lamb or mutton consumption	SC	rs28742222	G	T	7	40176752	-0.0100646	0.00214072	2.3e-06	22.1041
Overall lamb or mutton consumption	SC	rs2938609	G	A	6	39700434	-0.00992902	0.00214818	3.5e-06	21.3635
Overall lamb or mutton consumption	SC	rs2977726	G	C	8	4838298	-0.0111488	0.00221302	4.6e-07	25.3796
Overall lamb or mutton consumption	SC	rs3000677	G	A	13	21298026	0.0135862	0.00296632	4.7e-06	20.9778
Overall lamb or mutton consumption	SC	rs34121855	T	G	7	73040814	0.0162377	0.00262757	6.2e-10	38.1892
Overall lamb or mutton consumption	SC	rs35979472	A	T	2	181068889	0.0121342	0.00248249	1.1e-06	23.8917
Overall lamb or mutton consumption	SC	rs376286858	A	C	5	46341390	-0.0173021	0.00361097	1.9e-06	22.9588
Overall lamb or mutton consumption	SC	rs3771245	C	G	2	20411861	-0.0127325	0.00275075	3.6e-06	21.4252
Overall lamb or mutton consumption	SC	rs3810818	A	C	16	4432029	0.0129274	0.00251986	3.1e-07	26.319
Overall lamb or mutton consumption	SC	rs3909727	A	G	11	126587382	-0.017229	0.00285037	1.2e-09	36.5357
Overall lamb or mutton consumption	SC	rs3964074	T	C	16	74166991	0.0120147	0.00212082	1.4e-08	32.0936
Overall lamb or mutton consumption	SC	rs4486004	G	T	6	26167710	0.0121645	0.0025424	2.3e-06	22.8929
Overall lamb or mutton consumption	SC	rs471051	C	G	18	40944646	0.0119688	0.00233578	2.9e-07	26.2565
Overall lamb or mutton consumption	SC	rs4742644	T	C	9	9959413	-0.0115392	0.00241784	1.9e-06	22.777
Overall lamb or mutton consumption	SC	rs4936119	C	A	11	112486568	-0.0124766	0.00240854	1.9e-07	26.834
Overall lamb or mutton consumption	SC	rs56389750	C	T	3	62399917	-0.0135563	0.00243188	2.5e-08	31.0741
Overall lamb or mutton consumption	SC	rs57318525	A	C	6	104614058	-0.00992015	0.00213707	3.1e-06	21.5476
Overall lamb or mutton consumption	SC	rs61836106	G	A	10	2639003	0.0175837	0.00338399	1.9e-07	26.9999
Overall lamb or mutton consumption	SC	rs61995216	A	G	14	80103620	-0.0211298	0.00438197	1.3e-06	23.2516
Overall lamb or mutton consumption	SC	rs62169335	C	T	2	147946069	0.0115288	0.00213856	5.2e-08	29.062
Overall lamb or mutton consumption	SC	rs62266239	C	T	3	116750431	-0.01733	0.00308185	1.7e-08	31.6209
Overall lamb or mutton consumption	SC	rs62398404	C	T	6	37669616	-0.0162677	0.00315854	3.2e-07	26.5265
Overall lamb or mutton consumption	SC	rs660880	G	A	1	6866978	0.0138125	0.00210859	6e-11	42.9102
Overall lamb or mutton consumption	SC	rs673696	C	T	11	31097262	-0.0218319	0.00387523	2e-08	31.7386
Overall lamb or mutton consumption	SC	rs6829572	G	A	4	93984155	-0.0119238	0.00212961	1.9e-08	31.3494
Overall lamb or mutton consumption	SC	rs6860212	C	G	5	107529856	-0.0105005	0.00225848	3.1e-06	21.6166
Overall lamb or mutton consumption	SC	rs6897617	G	A	5	173301982	-0.0109075	0.00232551	2.1e-06	21.9996
Overall lamb or mutton consumption	SC	rs7199285	C	T	16	19980931	0.0130544	0.00275873	2.1e-06	22.3921
Overall lamb or mutton consumption	SC	rs7204652	T	C	16	5675613	-0.0165861	0.00266595	5.6e-10	38.7066
Overall lamb or mutton consumption	SC	rs7208329	C	T	17	33128801	-0.0308224	0.00660399	2.9e-06	21.7831
Overall lamb or mutton consumption	SC	rs72759867	T	C	1	243578188	0.0187477	0.00359147	1.7e-07	27.2491
Overall lamb or mutton consumption	SC	rs72952553	G	A	2	217481516	0.0109909	0.00235802	3.4e-06	21.7256
Overall lamb or mutton consumption	SC	rs72973055	G	A	19	3353494	0.0138182	0.00258771	7.5e-08	28.5149
Overall lamb or mutton consumption	SC	rs742359	C	A	1	1715011	0.0113244	0.00236625	1.5e-06	22.9039
Overall lamb or mutton consumption	SC	rs74629965	T	G	6	51185853	0.0217429	0.00404867	8.7e-08	28.841
Overall lamb or mutton consumption	SC	rs7550173	A	T	1	72944617	0.0135287	0.00216349	6e-10	39.1023
Overall lamb or mutton consumption	SC	rs76218094	A	G	2	176215906	0.0183589	0.00362236	4.3e-07	25.6868
Overall lamb or mutton consumption	SC	rs7628382	A	G	3	70641810	-0.0101117	0.00212278	2.1e-06	22.6902
Overall lamb or mutton consumption	SC	rs77431173	T	C	7	14742864	-0.0316518	0.006075	2e-07	27.1459
Overall lamb or mutton consumption	SC	rs77529617	C	T	17	16502271	0.0182155	0.00325989	1.8e-08	31.2231
Overall lamb or mutton consumption	SC	rs78351874	C	T	2	200472560	-0.018303	0.00354715	2e-07	26.6247
Overall lamb or mutton consumption	SC	rs78621251	A	G	18	63348042	-0.0306076	0.00573249	8.1e-08	28.5083
Overall lamb or mutton consumption	SC	rs79644827	G	A	8	84739529	0.0363453	0.00748506	1.1e-06	23.5779
Overall lamb or mutton consumption	SC	rs79937959	C	G	5	11979905	-0.0206201	0.00435831	2.2e-06	22.3844
Overall lamb or mutton consumption	SC	rs8073904	G	A	17	79095144	-0.0156713	0.0031636	9.6e-07	24.5384
Overall lamb or mutton consumption	SC	rs9317624	C	A	13	67506934	-0.0115079	0.00218378	1.4e-07	27.7699
Overall lamb or mutton consumption	SC	rs942038	A	G	13	112682875	-0.0106065	0.00230293	4e-06	21.2121
Overall lamb or mutton consumption	SC	rs9788185	C	G	12	102474852	-0.0148202	0.00276255	1e-07	28.7798
Overall lamb or mutton consumption	SC	rs9829222	C	T	3	175671153	0.0138082	0.0024808	2.2e-08	30.9807
Overall lamb or mutton consumption	SC	rs9868223	C	T	3	81724327	0.0145051	0.00276553	1.4e-07	27.5096
Overall lamb or mutton consumption	SC	rs9936121	T	G	16	76123518	0.0112523	0.00229155	9.7e-07	24.1115
Alcohol consumption (drinks per month)	SC	rs10043587	A	G	5	144130459	-0.0114004	0.00210274	4.8e-08	29.3947
Alcohol consumption (drinks per month)	SC	rs1007407	T	C	14	69446960	0.0104864	0.00210421	4.8e-07	24.8356
Alcohol consumption (drinks per month)	SC	rs10109931	C	T	8	144670451	-0.0158434	0.00299871	1.2e-07	27.9144
Alcohol consumption (drinks per month)	SC	rs10510130	A	T	10	125176824	0.0158661	0.00310444	3.5e-07	26.12
Alcohol consumption (drinks per month)	SC	rs1055595	T	G	9	92213923	0.0110375	0.00211065	1.7e-07	27.347
Alcohol consumption (drinks per month)	SC	rs1056010	T	C	12	54626752	-0.0140353	0.00213	2.9e-11	43.4194
Alcohol consumption (drinks per month)	SC	rs1073193	T	C	5	166846744	0.0102324	0.00218405	2.2e-06	21.9498
Alcohol consumption (drinks per month)	SC	rs10753661	G	A	1	165119792	0.0107689	0.00225635	1.3e-06	22.7787
Alcohol consumption (drinks per month)	SC	rs10780325	A	T	9	82374470	0.0103688	0.00219313	1.6e-06	22.3526
Alcohol consumption (drinks per month)	SC	rs10927841	T	C	1	16045261	0.0112808	0.00243376	4.8e-06	21.4845
Alcohol consumption (drinks per month)	SC	rs10932536	T	C	2	215369762	-0.00993288	0.00209243	2.7e-06	22.5345
Alcohol consumption (drinks per month)	SC	rs10932865	A	G	2	221337719	-0.0107409	0.00215479	7.8e-07	24.8469
Alcohol consumption (drinks per month)	SC	rs10934980	C	G	3	131515476	0.0131052	0.00266581	8.4e-07	24.1673
Alcohol consumption (drinks per month)	SC	rs10956847	T	C	8	93498901	0.0128184	0.0024669	3.5e-07	27
Alcohol consumption (drinks per month)	SC	rs11125160	G	A	2	23891759	-0.0123263	0.00223778	3.5e-08	30.3411
Alcohol consumption (drinks per month)	SC	rs111253996	T	A	1	98954075	0.034372	0.00719151	2.1e-06	22.8439
Alcohol consumption (drinks per month)	SC	rs111674320	T	C	3	49021111	0.0230971	0.00471683	3.6e-07	23.9781
Alcohol consumption (drinks per month)	SC	rs111853004	T	A	10	27137634	0.019799	0.00425978	4e-06	21.6029
Alcohol consumption (drinks per month)	SC	rs111984164	A	G	6	141556512	0.0119238	0.00219246	5.3e-08	29.5778
Alcohol consumption (drinks per month)	SC	rs11211160	T	A	1	46146229	0.0105758	0.00229876	2.8e-06	21.166
Alcohol consumption (drinks per month)	SC	rs11223617	G	A	11	133780757	0.0182231	0.00259686	1.4e-12	49.2433
Alcohol consumption (drinks per month)	SC	rs113025945	C	G	15	34659593	-0.0162249	0.00305984	9.1e-08	28.1168
Alcohol consumption (drinks per month)	SC	rs114776808	T	A	3	107373855	-0.0291903	0.00605274	2.3e-06	23.258
Alcohol consumption (drinks per month)	SC	rs11588285	T	A	1	31641614	0.0109132	0.00234104	3e-06	21.7313
Alcohol consumption (drinks per month)	SC	rs115971006	G	A	5	67832003	0.0317522	0.00666142	1.3e-06	22.7203
Alcohol consumption (drinks per month)	SC	rs11712750	A	G	3	150668987	-0.010936	0.00221926	6e-07	24.2829
Alcohol consumption (drinks per month)	SC	rs117225260	C	T	13	71556486	-0.0218944	0.00471766	3e-06	21.5384
Alcohol consumption (drinks per month)	SC	rs11771119	T	C	7	136563813	0.0134182	0.00275153	1.1e-06	23.7815
Alcohol consumption (drinks per month)	SC	rs1177291	C	T	2	61347589	0.0215295	0.00467073	4e-06	21.247
Alcohol consumption (drinks per month)	SC	rs11787216	C	T	8	142615222	0.0144554	0.00221302	7.4e-11	42.6667
Alcohol consumption (drinks per month)	SC	rs118010371	C	T	7	131686733	0.0251139	0.00542166	4.9e-06	21.4567
Alcohol consumption (drinks per month)	SC	rs118188698	T	C	15	77164686	-0.0300974	0.00470026	2.2e-10	41.0029
Alcohol consumption (drinks per month)	SC	rs11820787	C	G	11	70459317	0.0119757	0.00244227	6.5e-07	24.0444
Alcohol consumption (drinks per month)	SC	rs11864886	A	G	16	13751825	-0.0175254	0.00250815	2.5e-12	48.8235
Alcohol consumption (drinks per month)	SC	rs11940694	A	G	4	39414993	-0.0357367	0.00216082	6.5e-62	273.522
Alcohol consumption (drinks per month)	SC	rs12030672	C	A	1	50735395	-0.013101	0.00243355	4.9e-08	28.982
Alcohol consumption (drinks per month)	SC	rs12054747	C	T	5	52786075	-0.0123467	0.00254697	1.3e-06	23.4993
Alcohol consumption (drinks per month)	SC	rs12135662	G	A	1	216696766	-0.0108435	0.00231266	1.9e-06	21.9844
Alcohol consumption (drinks per month)	SC	rs12184585	A	G	13	49986602	-0.0128822	0.00233809	3.8e-08	30.3569
Alcohol consumption (drinks per month)	SC	rs12327410	A	G	18	32906631	0.0106543	0.00216416	4.3e-07	24.2366
Alcohol consumption (drinks per month)	SC	rs12521723	A	T	5	132273808	0.0156981	0.00284386	3.7e-08	30.4704
Alcohol consumption (drinks per month)	SC	rs12619354	T	C	2	194002782	0.0114579	0.00219201	1.5e-07	27.3228
Alcohol consumption (drinks per month)	SC	rs12814101	C	G	12	51965827	-0.0107918	0.00212834	2.7e-07	25.7102
Alcohol consumption (drinks per month)	SC	rs12887002	C	T	14	61866510	0.011741	0.00235367	7.3e-07	24.8839
Alcohol consumption (drinks per month)	SC	rs1291133	A	G	20	35512648	0.0112311	0.00223294	3.8e-07	25.2983
Alcohol consumption (drinks per month)	SC	rs13017956	G	A	2	184982657	0.0134043	0.00269916	6.4e-07	24.6622
Alcohol consumption (drinks per month)	SC	rs13024996	C	A	2	144225215	0.0141822	0.00216545	6.2e-11	42.8934
Alcohol consumption (drinks per month)	SC	rs13092820	A	G	3	39207270	-0.010795	0.00210267	2.9e-07	26.3574
Alcohol consumption (drinks per month)	SC	rs13135092	A	G	4	103198082	0.0428616	0.00380913	3.3e-29	126.615
Alcohol consumption (drinks per month)	SC	rs13231057	G	C	7	85939864	-0.0127177	0.00262709	1.5e-06	23.4351
Alcohol consumption (drinks per month)	SC	rs13275142	G	A	8	116602874	-0.00997333	0.00211917	2.8e-06	22.1487
Alcohol consumption (drinks per month)	SC	rs13390019	T	C	2	97797680	0.0194208	0.00311703	5.7e-10	38.8197
Alcohol consumption (drinks per month)	SC	rs13410363	G	A	2	30499630	0.014041	0.00289575	8.3e-07	23.5112
Alcohol consumption (drinks per month)	SC	rs1355819	A	C	2	101312468	0.0124534	0.00272575	1.9e-06	20.8739
Alcohol consumption (drinks per month)	SC	rs138774354	G	C	4	85051047	0.013002	0.00220669	4.8e-09	34.7166
Alcohol consumption (drinks per month)	SC	rs1397132	T	C	16	62054665	0.0115209	0.0021236	3.7e-08	29.4325
Alcohol consumption (drinks per month)	SC	rs141769737	G	A	19	42606037	-0.0174039	0.00328452	1.8e-07	28.0769
Alcohol consumption (drinks per month)	SC	rs142488468	G	C	10	110755859	0.0123889	0.00271759	4.3e-06	20.7825
Alcohol consumption (drinks per month)	SC	rs143502921	G	C	20	59827231	-0.015421	0.00305113	3.1e-07	25.5449
Alcohol consumption (drinks per month)	SC	rs1435962	G	C	12	81550948	-0.01272	0.0025138	4.3e-07	25.6043
Alcohol consumption (drinks per month)	SC	rs1445190	A	G	8	34255851	0.0107325	0.00222529	1.5e-06	23.261
Alcohol consumption (drinks per month)	SC	rs1490492	C	T	4	172556727	0.010424	0.0022215	2.2e-06	22.0179
Alcohol consumption (drinks per month)	SC	rs149161616	C	T	22	24667049	0.0219333	0.00481151	4.1e-06	20.78
Alcohol consumption (drinks per month)	SC	rs150578239	G	A	12	23477331	0.0427854	0.00867371	7.2e-07	24.3322
Alcohol consumption (drinks per month)	SC	rs156003	G	A	5	95782290	-0.0101043	0.00216833	4.9e-06	21.7151
Alcohol consumption (drinks per month)	SC	rs17601612	G	C	11	113317745	0.0147984	0.00217305	8e-12	46.3757
Alcohol consumption (drinks per month)	SC	rs17813709	G	C	3	172446303	-0.0153023	0.00341687	4.5e-06	20.0566
Alcohol consumption (drinks per month)	SC	rs1788030	C	T	18	53045198	0.0150956	0.00211953	1.5e-12	50.7249
Alcohol consumption (drinks per month)	SC	rs1788820	A	G	18	21101944	-0.0158619	0.00220034	7.5e-13	51.9674
Alcohol consumption (drinks per month)	SC	rs1937522	A	G	13	68080817	0.0147987	0.00209724	9.7e-13	49.791
Alcohol consumption (drinks per month)	SC	rs1942965	T	C	18	55032486	0.0102816	0.00210315	9.5e-07	23.8991
Alcohol consumption (drinks per month)	SC	rs194868	T	C	7	103790469	-0.0140053	0.00209872	2.3e-11	44.5324
Alcohol consumption (drinks per month)	SC	rs199946	C	A	1	181598815	0.0141552	0.00284135	1.2e-06	24.8189
Alcohol consumption (drinks per month)	SC	rs200366	A	G	20	22260551	0.00961405	0.00210011	3e-06	20.957
Alcohol consumption (drinks per month)	SC	rs2009367	T	G	14	79961779	0.0121767	0.00228573	9.9e-08	28.3798
Alcohol consumption (drinks per month)	SC	rs2023642	C	A	11	113684215	-0.0115227	0.00243246	2.2e-06	22.4397
Alcohol consumption (drinks per month)	SC	rs2032563	G	A	1	7801288	0.013541	0.00265414	3.2e-07	26.0288
Alcohol consumption (drinks per month)	SC	rs2079227	G	A	11	17832000	-0.0119639	0.00210241	9.1e-09	32.3825
Alcohol consumption (drinks per month)	SC	rs2274793	C	T	14	57283968	0.0135923	0.00223765	1.5e-09	36.8979
Alcohol consumption (drinks per month)	SC	rs2302222	T	C	19	5995582	0.0111568	0.00227123	8e-07	24.13
Alcohol consumption (drinks per month)	SC	rs2368491	T	C	2	241168323	0.0109147	0.00213156	3.6e-07	26.2197
Alcohol consumption (drinks per month)	SC	rs2525570	A	G	17	29681245	-0.0119675	0.00214047	1.6e-08	31.26
Alcohol consumption (drinks per month)	SC	rs2612034	T	C	3	53760051	0.0147922	0.00299855	1.2e-06	24.3356
Alcohol consumption (drinks per month)	SC	rs2717063	C	A	2	58110969	-0.014175	0.0021326	2.5e-11	44.1802
Alcohol consumption (drinks per month)	SC	rs2744822	G	T	1	11378544	-0.0115629	0.0022996	6e-07	25.283
Alcohol consumption (drinks per month)	SC	rs2756185	G	A	6	43239166	0.018269	0.00397923	2.7e-06	21.0781
Alcohol consumption (drinks per month)	SC	rs28561447	T	C	16	10216141	-0.0141265	0.00270793	2.3e-07	27.2141
Alcohol consumption (drinks per month)	SC	rs2858088	A	G	4	3268710	-0.0147637	0.00215765	1e-11	46.8197
Alcohol consumption (drinks per month)	SC	rs2959005	C	T	15	74618128	-0.0135182	0.00222743	1e-09	36.8324
Alcohol consumption (drinks per month)	SC	rs3199	T	C	15	56929776	-0.0142194	0.00296703	1.9e-06	22.9678
Alcohol consumption (drinks per month)	SC	rs322776	T	G	7	127759841	-0.0116123	0.00212868	4.4e-08	29.7588
Alcohol consumption (drinks per month)	SC	rs324012	C	T	12	57502981	-0.0122505	0.00210679	4.6e-09	33.8116
Alcohol consumption (drinks per month)	SC	rs34060476	A	G	7	73037956	-0.0207444	0.0030797	3.2e-11	45.3717
Alcohol consumption (drinks per month)	SC	rs34319231	G	A	12	39078700	0.0159763	0.00329637	1.2e-06	23.4899
Alcohol consumption (drinks per month)	SC	rs34484751	A	C	12	123652527	-0.0320507	0.00625883	3.1e-07	26.2234
Alcohol consumption (drinks per month)	SC	rs35391268	A	G	17	57769998	-0.0111986	0.00224202	7.7e-07	24.9487
Alcohol consumption (drinks per month)	SC	rs35427970	A	T	17	7825945	0.0227324	0.00445298	1.9e-07	26.0609
Alcohol consumption (drinks per month)	SC	rs35572189	G	A	17	79419025	-0.0135756	0.00218515	3.6e-10	38.5972
Alcohol consumption (drinks per month)	SC	rs36022879	A	G	7	1218541	-0.0101014	0.00218817	3.3e-06	21.3109
Alcohol consumption (drinks per month)	SC	rs3851181	T	C	11	85906129	-0.0105473	0.00217316	1.8e-06	23.5559
Alcohol consumption (drinks per month)	SC	rs42088	G	A	7	27701861	0.0118211	0.00221343	9.6e-08	28.5223
Alcohol consumption (drinks per month)	SC	rs4284578	T	C	15	49305805	0.0123591	0.00217307	1.6e-08	32.3464
Alcohol consumption (drinks per month)	SC	rs4480324	A	G	1	4573099	0.0157159	0.0023215	2.3e-11	45.8291
Alcohol consumption (drinks per month)	SC	rs4726481	G	T	7	141668403	0.0131318	0.00214603	7.8e-10	37.4435
Alcohol consumption (drinks per month)	SC	rs4729573	C	T	7	99665798	0.0108208	0.00238406	3.3e-06	20.6008
Alcohol consumption (drinks per month)	SC	rs4733067	A	G	8	30856943	-0.0118284	0.00213216	3.4e-08	30.776
Alcohol consumption (drinks per month)	SC	rs4739279	A	C	8	21000968	0.0119627	0.00227792	1.1e-07	27.5792
Alcohol consumption (drinks per month)	SC	rs4743653	G	A	9	106360840	0.0117429	0.00250164	1.7e-06	22.0344
Alcohol consumption (drinks per month)	SC	rs4804037	A	G	19	47781025	-0.0112174	0.00215603	1.4e-07	27.0692
Alcohol consumption (drinks per month)	SC	rs4815364	G	A	20	25035711	-0.0123534	0.00215168	6.7e-09	32.9623
Alcohol consumption (drinks per month)	SC	rs4916723	A	C	5	87854395	0.0151795	0.00214409	2.4e-12	50.1221
Alcohol consumption (drinks per month)	SC	rs523407	A	T	7	99435193	0.0216661	0.00426429	3.4e-07	25.8148
Alcohol consumption (drinks per month)	SC	rs535336255	C	T	18	22614848	-0.021204	0.00423034	6.5e-07	25.1238
Alcohol consumption (drinks per month)	SC	rs55787781	A	G	11	69810666	0.0173235	0.0032362	6.9e-08	28.655
Alcohol consumption (drinks per month)	SC	rs55797392	G	A	17	47055622	-0.0117716	0.00214445	8.4e-08	30.1328
Alcohol consumption (drinks per month)	SC	rs55932213	A	G	9	108755622	-0.0141131	0.00244914	1.1e-08	33.2061
Alcohol consumption (drinks per month)	SC	rs56030824	G	A	11	47397353	0.018133	0.00224118	3.1e-16	65.4615
Alcohol consumption (drinks per month)	SC	rs56328909	T	A	4	37174826	0.0116412	0.00227285	3.2e-07	26.2334
Alcohol consumption (drinks per month)	SC	rs58966101	A	G	8	5062372	-0.0148392	0.00298341	1.2e-06	24.7397
Alcohol consumption (drinks per month)	SC	rs60054233	T	C	1	34619464	-0.0107827	0.00227183	1.4e-06	22.527
Alcohol consumption (drinks per month)	SC	rs6102202	A	T	20	39523062	-0.0153918	0.00316786	9.6e-07	23.6073
Alcohol consumption (drinks per month)	SC	rs61184420	G	T	13	106445374	0.0298403	0.00565885	1.5e-07	27.8067
Alcohol consumption (drinks per month)	SC	rs6136465	G	A	20	18659394	0.0123024	0.00214798	9.8e-09	32.8034
Alcohol consumption (drinks per month)	SC	rs61834203	T	C	10	2277059	-0.0111056	0.00237018	4.6e-06	21.9544
Alcohol consumption (drinks per month)	SC	rs61873510	G	T	10	102626510	0.0157739	0.00228859	3.4e-12	47.5053
Alcohol consumption (drinks per month)	SC	rs61880359	C	T	11	45364430	-0.0114111	0.00246686	4.6e-06	21.3976
Alcohol consumption (drinks per month)	SC	rs61923066	A	G	12	60551809	-0.010397	0.00210289	1.2e-06	24.4446
Alcohol consumption (drinks per month)	SC	rs62085180	C	G	18	3789370	-0.0117455	0.00242604	5.6e-07	23.4394
Alcohol consumption (drinks per month)	SC	rs62136829	C	T	2	44136481	0.0327803	0.00484993	1.5e-11	45.683
Alcohol consumption (drinks per month)	SC	rs62244890	T	C	3	71611630	-0.0127447	0.00212647	1.7e-09	35.9204
Alcohol consumption (drinks per month)	SC	rs62305780	C	G	4	100290815	-0.0347147	0.00349911	6.1e-23	98.4264
Alcohol consumption (drinks per month)	SC	rs62339673	C	A	4	184828533	0.0109436	0.0021815	3.5e-07	25.1658
Alcohol consumption (drinks per month)	SC	rs62477431	C	G	7	119761526	0.0146334	0.00256569	1.5e-08	32.5299
Alcohol consumption (drinks per month)	SC	rs6460087	A	G	7	74065589	0.0105245	0.00214694	8.6e-07	24.0305
Alcohol consumption (drinks per month)	SC	rs653266	C	T	10	83072702	0.0124656	0.00262317	1.3e-06	22.5826
Alcohol consumption (drinks per month)	SC	rs6565156	T	C	16	83267198	-0.0106224	0.00226053	2.7e-06	22.0813
Alcohol consumption (drinks per month)	SC	rs66506103	G	A	1	204319277	0.0315745	0.0067762	4.5e-06	21.712
Alcohol consumption (drinks per month)	SC	rs67348767	G	A	2	174468337	-0.0149943	0.00307438	2e-06	23.7869
Alcohol consumption (drinks per month)	SC	rs6750325	G	T	2	211501333	-0.0113481	0.00210779	9.2e-08	28.9862
Alcohol consumption (drinks per month)	SC	rs6759325	C	G	2	2191758	-0.0159196	0.00287565	3.3e-08	30.6473
Alcohol consumption (drinks per month)	SC	rs6810396	C	G	4	24568422	-0.01507	0.00264301	1.7e-08	32.5109
Alcohol consumption (drinks per month)	SC	rs6819372	A	G	4	67970101	-0.0108192	0.00210001	1.8e-07	26.5429
Alcohol consumption (drinks per month)	SC	rs6915572	G	A	6	165086927	-0.0206504	0.00420269	8.7e-07	24.1436
Alcohol consumption (drinks per month)	SC	rs6937318	T	C	6	32024832	0.0118074	0.00209629	3.7e-08	31.7253
Alcohol consumption (drinks per month)	SC	rs7009797	A	C	8	140792787	-0.0122294	0.00241405	3.8e-07	25.6636
Alcohol consumption (drinks per month)	SC	rs72890684	C	A	6	50795449	0.0287204	0.00522273	3.2e-08	30.2403
Alcohol consumption (drinks per month)	SC	rs74424378	T	G	9	109331094	0.0144413	0.00246528	3.2e-09	34.3147
Alcohol consumption (drinks per month)	SC	rs74798865	A	T	14	104388117	0.0177019	0.00338571	1.9e-07	27.3363
Alcohol consumption (drinks per month)	SC	rs75268016	A	C	10	126121946	0.0153566	0.00329812	3e-06	21.6799
Alcohol consumption (drinks per month)	SC	rs75746223	C	T	3	100912308	0.0412545	0.00707036	3.8e-09	34.0455
Alcohol consumption (drinks per month)	SC	rs7607466	C	G	2	173650332	0.00986839	0.00214388	4.9e-06	21.1881
Alcohol consumption (drinks per month)	SC	rs7620901	C	T	3	161307316	0.0105682	0.00212529	4.7e-07	24.7267
Alcohol consumption (drinks per month)	SC	rs7620978	T	C	3	184057340	-0.0116304	0.00239975	1e-06	23.4886
Alcohol consumption (drinks per month)	SC	rs76225816	A	G	8	93038019	0.0500015	0.0106376	3.3e-06	22.0942
Alcohol consumption (drinks per month)	SC	rs7630012	A	G	3	38552250	0.0126553	0.00211018	2.8e-09	35.9671
Alcohol consumption (drinks per month)	SC	rs7668190	A	T	4	55096270	-0.0117327	0.0023284	5.8e-07	25.3911
Alcohol consumption (drinks per month)	SC	rs7675258	G	A	4	77413179	0.00978715	0.00209661	4.4e-06	21.791
Alcohol consumption (drinks per month)	SC	rs7680631	C	T	4	143622796	-0.0123478	0.00229158	1e-07	29.0342
Alcohol consumption (drinks per month)	SC	rs7684642	C	T	4	57727455	0.0112795	0.00237178	2.8e-06	22.6168
Alcohol consumption (drinks per month)	SC	rs76887361	G	T	20	15719984	-0.0230144	0.00497223	4.3e-06	21.4238
Alcohol consumption (drinks per month)	SC	rs7699736	G	A	4	110576703	0.0104513	0.00221208	1.8e-06	22.3223
Alcohol consumption (drinks per month)	SC	rs77123275	C	T	9	77074097	-0.0286258	0.00476891	1.3e-09	36.0311
Alcohol consumption (drinks per month)	SC	rs78154057	A	C	10	13492172	-0.0476836	0.00881869	8.2e-08	29.2368
Alcohol consumption (drinks per month)	SC	rs7854879	G	A	9	11104838	0.0121356	0.00254735	1.8e-06	22.6958
Alcohol consumption (drinks per month)	SC	rs7873439	G	A	9	129430338	-0.0169452	0.00350172	1.7e-06	23.417
Alcohol consumption (drinks per month)	SC	rs78873173	G	A	2	80414593	-0.0182292	0.00370176	5.5e-07	24.2504
Alcohol consumption (drinks per month)	SC	rs7946182	G	A	11	124096122	0.0104128	0.00219768	2.2e-06	22.4495
Alcohol consumption (drinks per month)	SC	rs79868086	C	T	2	99327364	0.0184199	0.00386161	2.5e-06	22.753
Alcohol consumption (drinks per month)	SC	rs8016984	C	T	14	91533162	0.00956159	0.0021087	4.3e-06	20.5604
Alcohol consumption (drinks per month)	SC	rs801925	A	G	2	125010912	-0.0112511	0.00219919	3.4e-07	26.1737
Alcohol consumption (drinks per month)	SC	rs80251022	G	T	1	93514059	0.0187217	0.00353362	7.6e-08	28.0705
Alcohol consumption (drinks per month)	SC	rs8056916	A	C	16	13008716	0.0137849	0.00312609	4.6e-06	19.4448
Alcohol consumption (drinks per month)	SC	rs825586	A	G	16	87669882	-0.0120771	0.00239648	7.4e-07	25.3967
Alcohol consumption (drinks per month)	SC	rs838145	G	A	19	49248730	0.0151525	0.00212061	9.8e-13	51.056
Alcohol consumption (drinks per month)	SC	rs911475	C	T	6	109263187	0.0157555	0.00283543	2.8e-08	30.8764
Alcohol consumption (drinks per month)	SC	rs919853	T	C	4	35931731	-0.0129958	0.00249649	3.2e-07	27.0986
Alcohol consumption (drinks per month)	SC	rs928736	C	T	21	34439889	0.0141619	0.00229384	4.2e-10	38.1168
Alcohol consumption (drinks per month)	SC	rs9349379	A	G	6	12903957	-0.0144514	0.0021332	1.1e-11	45.8941
Alcohol consumption (drinks per month)	SC	rs9597846	A	G	13	59360422	0.0164042	0.00283304	5.8e-09	33.5278
Alcohol consumption (drinks per month)	SC	rs9607812	G	A	22	41941243	0.0154943	0.00270017	7.4e-09	32.9277
Alcohol consumption (drinks per month)	SC	rs9685153	A	G	4	135909243	-0.0109743	0.002166	4.3e-07	25.6706
Alcohol consumption (drinks per month)	SC	rs9809760	T	C	3	117599116	-0.010816	0.00210542	1.8e-07	26.391
Alcohol consumption (drinks per month)	SC	rs9866322	T	C	3	85650004	-0.0206574	0.00251885	2.6e-16	67.2584
Alcohol consumption (drinks per month)	SC	rs9874426	C	T	3	74722915	-0.0100808	0.00210751	1.5e-06	22.8797
Alcohol consumption (drinks per month)	SC	rs995689	G	A	5	121422057	-0.0122016	0.0026602	3.8e-06	21.038
Alcohol consumption (drinks per month)	SC	rs9961441	A	G	18	40832926	-0.0116934	0.00221227	2.1e-07	27.9386
Overall oily fish consumption	SC	rs10061973	G	T	5	166811498	0.0105759	0.0021112	4.7e-07	25.0943
Overall oily fish consumption	SC	rs10189857	A	G	2	60713235	0.00981067	0.00212729	2.6e-06	21.2688
Overall oily fish consumption	SC	rs10226234	A	G	7	157827261	0.0111294	0.00244572	4.5e-06	20.7076
Overall oily fish consumption	SC	rs10422721	G	A	19	34634306	-0.0142449	0.00289269	7.7e-07	24.2502
Overall oily fish consumption	SC	rs10513136	G	A	3	141107612	0.0219482	0.00425081	2.1e-07	26.6596
Overall oily fish consumption	SC	rs10513925	C	T	18	58823309	0.0126553	0.00234507	5e-08	29.1228
Overall oily fish consumption	SC	rs10771003	G	T	12	23710942	-0.0132193	0.00254259	1.6e-07	27.0311
Overall oily fish consumption	SC	rs1077934	G	T	16	65828269	0.0167388	0.00347955	1.4e-06	23.1421
Overall oily fish consumption	SC	rs10828266	A	G	10	22098701	-0.0231811	0.00234068	2.4e-23	98.0808
Overall oily fish consumption	SC	rs10839921	C	T	11	7935616	-0.0114298	0.00222943	3.2e-07	26.2839
Overall oily fish consumption	SC	rs10891153	A	G	11	110511811	0.012726	0.00274157	3.9e-06	21.5469
Overall oily fish consumption	SC	rs10981981	C	T	9	116627557	-0.0115785	0.00223631	3.6e-07	26.8065
Overall oily fish consumption	SC	rs11121633	A	G	1	10898409	0.0110461	0.00240223	4.2e-06	21.1441
Overall oily fish consumption	SC	rs112284905	C	A	4	46291814	0.0445618	0.00844499	9.8e-08	27.8437
Overall oily fish consumption	SC	rs11233632	C	T	11	83190682	0.0131768	0.00213372	7.9e-10	38.1369
Overall oily fish consumption	SC	rs114497213	G	T	3	115214586	-0.0294359	0.00468013	4.3e-10	39.5584
Overall oily fish consumption	SC	rs11576565	G	A	1	72114787	-0.0108036	0.00210666	2.8e-07	26.2995
Overall oily fish consumption	SC	rs11650214	G	A	17	29527117	0.0178743	0.00305521	4.1e-09	34.2276
Overall oily fish consumption	SC	rs11767283	A	G	7	121947456	-0.0190181	0.0025538	6.2e-14	55.4575
Overall oily fish consumption	SC	rs11785733	T	C	8	51519246	0.0109011	0.00220151	5.4e-07	24.5188
Overall oily fish consumption	SC	rs11795347	A	G	9	84004514	-0.014389	0.00271571	1e-07	28.0734
Overall oily fish consumption	SC	rs11859365	A	C	16	83683945	-0.0240106	0.0024185	2.6e-23	98.563
Overall oily fish consumption	SC	rs11990096	A	T	8	9195378	0.0116707	0.00249222	4.6e-06	21.9291
Overall oily fish consumption	SC	rs11993089	G	T	8	10009952	-0.0177512	0.0021478	1.6e-16	68.3074
Overall oily fish consumption	SC	rs12456003	C	T	18	23144197	-0.00997644	0.00213224	3.6e-06	21.8917
Overall oily fish consumption	SC	rs12456049	A	G	18	53426442	0.0133454	0.00212045	2.2e-10	39.6102
Overall oily fish consumption	SC	rs12477780	T	A	2	104496366	0.0105274	0.00224516	2.6e-06	21.9861
Overall oily fish consumption	SC	rs12497285	T	C	3	24830148	-0.0119768	0.00218651	4.4e-08	30.004
Overall oily fish consumption	SC	rs1263464	A	G	14	83460727	0.0100413	0.00212921	1.7e-06	22.2404
Overall oily fish consumption	SC	rs12666221	T	G	7	14198845	0.015431	0.00274318	1.9e-08	31.6431
Overall oily fish consumption	SC	rs12806161	G	A	11	88590109	0.0121992	0.00214002	6e-09	32.4958
Overall oily fish consumption	SC	rs12896749	G	C	14	100279492	0.0118127	0.00216417	4.8e-08	29.7931
Overall oily fish consumption	SC	rs12966327	C	T	18	73208445	0.0113391	0.002246	3.6e-07	25.4881
Overall oily fish consumption	SC	rs13001624	T	C	2	143653631	0.0103898	0.00231817	4.7e-06	20.0874
Overall oily fish consumption	SC	rs13077466	A	G	3	35231021	0.0125531	0.00227576	3.4e-08	30.4263
Overall oily fish consumption	SC	rs1356270	A	C	3	94994246	0.0154114	0.00316051	1.2e-06	23.7777
Overall oily fish consumption	SC	rs1361016	T	G	13	54220229	-0.0151334	0.00291904	1.8e-07	26.8778
Overall oily fish consumption	SC	rs1371272	G	A	18	1837204	-0.0178252	0.00305537	4.7e-09	34.0362
Overall oily fish consumption	SC	rs140475809	C	T	6	129648104	-0.0367573	0.00771409	2.3e-06	22.7048
Overall oily fish consumption	SC	rs1413710	A	C	10	72346471	-0.0113244	0.00223503	3.5e-07	25.6722
Overall oily fish consumption	SC	rs143228039	G	A	11	68237110	0.0291336	0.00620545	3.2e-06	22.0415
Overall oily fish consumption	SC	rs143249141	A	G	6	67552193	-0.0206653	0.00434408	1.1e-06	22.6302
Overall oily fish consumption	SC	rs144696853	A	G	19	37486142	0.0170615	0.00311181	3.1e-08	30.0613
Overall oily fish consumption	SC	rs1532480	G	T	1	74236278	-0.0109764	0.00214737	3.7e-07	26.128
Overall oily fish consumption	SC	rs17050031	C	T	2	59488019	0.013742	0.00211432	5.1e-11	42.2434
Overall oily fish consumption	SC	rs17081398	C	T	6	119865927	0.0117723	0.00259105	4.4e-06	20.6429
Overall oily fish consumption	SC	rs1876245	T	C	3	71534763	-0.0144748	0.00212608	7.7e-12	46.3517
Overall oily fish consumption	SC	rs1887858	C	T	1	14806011	0.0101857	0.00218972	3e-06	21.6374
Overall oily fish consumption	SC	rs191639247	A	T	13	58923395	0.0405463	0.00888935	3.9e-06	20.8047
Overall oily fish consumption	SC	rs1958801	A	G	14	98872110	0.0117002	0.00232667	5.2e-07	25.2881
Overall oily fish consumption	SC	rs1992284	T	C	2	43065555	0.0132954	0.00239368	2.6e-08	30.8511
Overall oily fish consumption	SC	rs2015049	G	A	17	45332231	-0.0133436	0.00286274	2.8e-06	21.7261
Overall oily fish consumption	SC	rs2039501	A	G	6	92316088	-0.0119751	0.00210671	6.6e-09	32.3109
Overall oily fish consumption	SC	rs2042464	A	T	2	207294387	-0.014201	0.00297734	1.4e-06	22.75
Overall oily fish consumption	SC	rs2092910	C	T	20	12150042	0.010271	0.00216038	2.1e-06	22.603
Overall oily fish consumption	SC	rs2400095	C	T	5	11979705	0.0116897	0.00215074	3.9e-08	29.5414
Overall oily fish consumption	SC	rs2413045	A	G	22	31665862	0.0222317	0.0026423	3e-17	70.7915
Overall oily fish consumption	SC	rs2596655	G	A	3	17232635	0.0123228	0.00213261	4.3e-09	33.3884
Overall oily fish consumption	SC	rs2614945	T	A	7	3601640	0.0144373	0.00216252	2.9e-11	44.5709
Overall oily fish consumption	SC	rs276435	T	C	9	15619125	0.0100653	0.00211113	1.6e-06	22.7313
Overall oily fish consumption	SC	rs2827161	T	G	21	23340050	-0.0102382	0.00213518	1.1e-06	22.9921
Overall oily fish consumption	SC	rs28533540	G	A	15	47867762	-0.0160449	0.00212029	2.4e-14	57.2642
Overall oily fish consumption	SC	rs3008452	T	C	1	88429257	-0.0109829	0.00211373	2.8e-07	26.9982
Overall oily fish consumption	SC	rs303825	G	A	12	52209986	-0.0147251	0.00244529	1.9e-09	36.2623
Overall oily fish consumption	SC	rs3124402	A	G	13	55975115	0.0228328	0.00237439	6.3e-22	92.4728
Overall oily fish consumption	SC	rs321975	T	C	7	78308187	0.0117492	0.00220276	7.9e-08	28.45
Overall oily fish consumption	SC	rs34333163	A	G	4	103283117	0.0199978	0.00410129	7.3e-07	23.7752
Overall oily fish consumption	SC	rs34921066	G	A	12	125135227	0.00985293	0.00210433	3.5e-06	21.9232
Overall oily fish consumption	SC	rs35237675	C	A	17	77539035	0.0148721	0.00316217	2.5e-06	22.1194
Overall oily fish consumption	SC	rs35287743	G	T	12	110057250	0.0298463	0.00330883	1.9e-19	81.364
Overall oily fish consumption	SC	rs35629785	T	G	3	4248718	-0.0108393	0.0021895	5.3e-07	24.5083
Overall oily fish consumption	SC	rs3748655	G	C	1	113217311	0.0133964	0.00284426	2.3e-06	22.1839
Overall oily fish consumption	SC	rs3781441	C	A	10	126692423	0.015224	0.00282844	6.5e-08	28.971
Overall oily fish consumption	SC	rs4002471	C	T	19	49215095	0.0207387	0.00212675	2.4e-22	95.089
Overall oily fish consumption	SC	rs4060260	A	G	2	91920041	0.0121606	0.00254864	1.9e-06	22.7663
Overall oily fish consumption	SC	rs4131293	C	T	18	22772069	-0.0108054	0.00212225	2.9e-07	25.9232
Overall oily fish consumption	SC	rs4261301	C	T	11	58114984	-0.0110518	0.00211734	2.4e-07	27.2449
Overall oily fish consumption	SC	rs4274714	C	T	3	146758405	-0.0127506	0.00215063	2.7e-09	35.1504
Overall oily fish consumption	SC	rs4692105	T	C	4	30828781	0.0116178	0.00216421	6.1e-08	28.817
Overall oily fish consumption	SC	rs4778971	A	G	15	79472522	0.0105901	0.00221725	1.6e-06	22.8124
Overall oily fish consumption	SC	rs4821724	C	T	22	38315469	-0.0120113	0.00214425	1.3e-08	31.3783
Overall oily fish consumption	SC	rs4869859	T	C	6	155847549	-0.0162639	0.00211776	1.5e-14	58.9788
Overall oily fish consumption	SC	rs4937724	A	G	11	132697265	-0.0104376	0.00213905	1.1e-06	23.81
Overall oily fish consumption	SC	rs4974084	G	A	3	48939080	-0.0117062	0.00253656	4.3e-06	21.2981
Overall oily fish consumption	SC	rs4982738	G	A	14	23650191	-0.0110743	0.0021686	4.2e-07	26.078
Overall oily fish consumption	SC	rs547416188	C	A	1	230432791	0.0440114	0.00900399	7.9e-07	23.8924
Overall oily fish consumption	SC	rs552234	G	A	9	106772283	0.0137773	0.0021067	5.8e-11	42.7684
Overall oily fish consumption	SC	rs55767920	C	T	1	96408513	0.0116206	0.00242785	1.6e-06	22.9094
Overall oily fish consumption	SC	rs55871839	T	C	8	59816868	-0.0125597	0.00214889	3.5e-09	34.161
Overall oily fish consumption	SC	rs558887	A	G	11	28712741	0.0114295	0.0022886	4.7e-07	24.941
Overall oily fish consumption	SC	rs56065596	C	G	4	41221608	-0.0137195	0.00295516	3.6e-06	21.5533
Overall oily fish consumption	SC	rs56323322	G	A	1	37055513	-0.0229903	0.00498828	4.1e-06	21.2416
Overall oily fish consumption	SC	rs6033437	C	A	20	12495731	-0.0148663	0.00243718	1.1e-09	37.2075
Overall oily fish consumption	SC	rs6059844	A	G	20	33036482	-0.01122	0.0021094	8.4e-08	28.2923
Overall oily fish consumption	SC	rs6089752	C	T	20	61154393	0.0122397	0.00211326	6.6e-09	33.5456
Overall oily fish consumption	SC	rs61882679	G	T	11	46368559	-0.0218474	0.00376481	7.4e-09	33.6754
Overall oily fish consumption	SC	rs62031643	T	A	16	9346869	-0.0107388	0.00216548	6.6e-07	24.5925
Overall oily fish consumption	SC	rs62170022	C	T	2	147371204	-0.0136226	0.00222862	8.4e-10	37.3635
Overall oily fish consumption	SC	rs62408263	C	T	6	69975399	0.013821	0.00275366	4.9e-07	25.1917
Overall oily fish consumption	SC	rs62580162	A	G	9	129475762	-0.00969187	0.00211546	3.9e-06	20.9897
Overall oily fish consumption	SC	rs6455047	A	G	6	66259546	-0.011245	0.00219492	3e-07	26.2471
Overall oily fish consumption	SC	rs6465487	A	G	7	95760694	0.0135521	0.00215346	4.3e-10	39.604
Overall oily fish consumption	SC	rs661576	G	A	5	59178233	-0.0104319	0.00212377	8.4e-07	24.1275
Overall oily fish consumption	SC	rs6667502	T	C	1	177111162	-0.0105353	0.00211828	4.9e-07	24.7359
Overall oily fish consumption	SC	rs6769454	G	A	3	117390399	0.0269908	0.0054998	8.3e-07	24.0845
Overall oily fish consumption	SC	rs679866	G	A	2	164927581	0.0138805	0.00257897	8.2e-08	28.9679
Overall oily fish consumption	SC	rs6807666	A	C	3	85594428	0.0149938	0.00220198	9.3e-12	46.3657
Overall oily fish consumption	SC	rs6959568	G	A	7	77770469	0.0140882	0.00291862	1.6e-06	23.3
Overall oily fish consumption	SC	rs7147583	G	A	14	25536371	0.0100775	0.00212282	1.8e-06	22.5361
Overall oily fish consumption	SC	rs7148387	A	G	14	29775132	0.0159962	0.00214328	6.2e-14	55.7026
Overall oily fish consumption	SC	rs7243428	A	G	18	35156177	0.0136934	0.00252413	5.4e-08	29.4306
Overall oily fish consumption	SC	rs7254235	A	G	19	22212505	0.0109997	0.00213718	2.4e-07	26.4898
Overall oily fish consumption	SC	rs72821178	T	C	17	31764917	0.0164005	0.00360136	3.6e-06	20.7387
Overall oily fish consumption	SC	rs7359324	T	A	15	92101354	-0.0107018	0.00229273	3.9e-06	21.7875
Overall oily fish consumption	SC	rs7443067	C	T	5	164471035	-0.0113909	0.00221253	2.6e-07	26.5056
Overall oily fish consumption	SC	rs74970974	T	C	2	49312167	-0.00986958	0.00211703	2.6e-06	21.7342
Overall oily fish consumption	SC	rs7511952	A	G	1	96836930	-0.0118655	0.00224659	1.2e-07	27.8949
Overall oily fish consumption	SC	rs75224233	C	G	11	103437507	-0.016444	0.00344123	1.7e-06	22.8343
Overall oily fish consumption	SC	rs75822607	C	T	14	72407717	-0.014328	0.00310263	3.9e-06	21.3261
Overall oily fish consumption	SC	rs76000333	A	C	7	10811601	0.0146226	0.00273836	7.7e-08	28.5147
Overall oily fish consumption	SC	rs76352965	T	C	6	88212666	0.0269246	0.00548813	1e-06	24.0685
Overall oily fish consumption	SC	rs76953856	T	A	8	101945728	-0.0202686	0.00428587	2.5e-06	22.365
Overall oily fish consumption	SC	rs77349130	G	A	3	37521411	0.024022	0.00515412	3.4e-06	21.7225
Overall oily fish consumption	SC	rs7749444	C	T	6	57340919	0.0111655	0.00218635	2.7e-07	26.0806
Overall oily fish consumption	SC	rs7781495	G	A	7	147536896	0.0126923	0.00265151	2.1e-06	22.9136
Overall oily fish consumption	SC	rs77869596	A	G	9	72936849	-0.0318998	0.00650016	9.1e-07	24.084
Overall oily fish consumption	SC	rs7874404	C	T	9	136439803	-0.0144566	0.00290971	5e-07	24.685
Overall oily fish consumption	SC	rs7924937	C	T	11	126599247	-0.0125498	0.00220843	1.4e-08	32.2928
Overall oily fish consumption	SC	rs79638430	G	A	20	43391255	-0.0113489	0.00241276	1.8e-06	22.1248
Overall oily fish consumption	SC	rs7972655	C	T	12	23079828	0.0103208	0.00210948	1.2e-06	23.9373
Overall oily fish consumption	SC	rs8026348	A	G	15	35943377	-0.0127062	0.00268883	3.3e-06	22.3308
Overall oily fish consumption	SC	rs809339	A	G	8	64618629	-0.0176104	0.00248744	1.5e-12	50.1226
Overall oily fish consumption	SC	rs8135943	T	C	22	27292583	-0.0112069	0.00232151	1.3e-06	23.304
Overall oily fish consumption	SC	rs903676	G	A	1	201754720	-0.0135696	0.00261025	2.2e-07	27.0253
Overall oily fish consumption	SC	rs9301836	A	G	13	93477311	0.0144556	0.00301586	2.4e-06	22.9747
Overall oily fish consumption	SC	rs9345422	A	C	6	94736011	-0.018144	0.00380952	1.8e-06	22.6843
Overall oily fish consumption	SC	rs9422858	A	C	10	126862142	0.0105261	0.00211333	1.1e-06	24.8085
Overall oily fish consumption	SC	rs9597870	T	G	13	59412819	0.0143506	0.0024556	4.3e-09	34.1527
Overall oily fish consumption	SC	rs9841174	T	C	3	167184878	-0.016852	0.00217931	2.2e-14	59.795
Overall oily fish consumption	SC	rs9860241	G	A	3	157845169	-0.0104252	0.00214649	1.3e-06	23.5891
Overall oily fish consumption	SC	rs9889161	G	T	16	51495068	0.0147829	0.0022029	1.7e-11	45.0329
Overall oily fish consumption	SC	rs9926182	G	A	16	58849571	-0.0133732	0.00285391	2.8e-06	21.9579
Overall oily fish consumption	SC	rs9958099	C	T	18	38271555	0.0106711	0.00233375	3.8e-06	20.9079
Cereal type: Muesli	SC	rs10065272	G	A	5	125372245	0.0115778	0.00236691	1e-06	23.927
Cereal type: Muesli	SC	rs10129747	A	G	14	77433198	-0.0133533	0.00227598	4.2e-09	34.4223
Cereal type: Muesli	SC	rs10756793	G	A	9	16726169	-0.0134887	0.00260149	2e-07	26.8841
Cereal type: Muesli	SC	rs10828266	A	G	10	22098701	-0.0126307	0.00251297	4.9e-07	25.2627
Cereal type: Muesli	SC	rs10995907	C	G	10	52934604	-0.0198616	0.00409174	1.2e-06	23.562
Cereal type: Muesli	SC	rs11514731	C	G	7	2051503	-0.017873	0.00293976	1.2e-09	36.9633
Cereal type: Muesli	SC	rs11711620	A	C	3	114444572	-0.0145777	0.00301813	1.4e-06	23.3293
Cereal type: Muesli	SC	rs117424302	G	C	13	92423151	-0.0264533	0.00544314	1.3e-06	23.619
Cereal type: Muesli	SC	rs117568533	C	T	17	41317598	0.0271258	0.00579242	3.1e-06	21.9303
Cereal type: Muesli	SC	rs11762900	C	T	7	1265682	0.0105293	0.00228674	4.1e-06	21.2014
Cereal type: Muesli	SC	rs12070802	T	G	1	98438755	0.0145981	0.00297808	1e-06	24.0281
Cereal type: Muesli	SC	rs12243061	T	C	10	78756815	-0.0110168	0.00237943	3.7e-06	21.4371
Cereal type: Muesli	SC	rs12370683	T	C	12	74580266	-0.0131394	0.00287766	4.6e-06	20.8484
Cereal type: Muesli	SC	rs1241781	C	A	14	42287845	-0.011578	0.00227237	3.6e-07	25.9603
Cereal type: Muesli	SC	rs12447542	G	A	16	7744180	-0.0167005	0.00345082	1.4e-06	23.4215
Cereal type: Muesli	SC	rs13084427	T	C	3	160434610	-0.012097	0.00246925	9.1e-07	24.0008
Cereal type: Muesli	SC	rs144783397	G	A	2	118141626	0.0344758	0.00748004	4.2e-06	21.2432
Cereal type: Muesli	SC	rs1487446	C	T	6	98565212	-0.0194125	0.00226776	1.2e-17	73.2772
Cereal type: Muesli	SC	rs1557341	A	C	18	35127427	-0.0126138	0.00241756	1.7e-07	27.2231
Cereal type: Muesli	SC	rs17016566	C	G	3	25546219	0.0216336	0.0044923	1.6e-06	23.191
Cereal type: Muesli	SC	rs17207890	G	A	11	95490754	-0.0140707	0.00239184	4e-09	34.6073
Cereal type: Muesli	SC	rs17824247	T	C	2	144152539	-0.0126523	0.00230213	3.9e-08	30.205
Cereal type: Muesli	SC	rs1826347	A	C	3	49671654	0.0115681	0.00248773	3.2e-06	21.6231
Cereal type: Muesli	SC	rs1932225	T	A	6	86438764	-0.0120518	0.00241823	5.9e-07	24.8375
Cereal type: Muesli	SC	rs2121289	A	C	13	69734044	0.0158665	0.00338176	3e-06	22.0129
Cereal type: Muesli	SC	rs2294567	A	G	20	40101389	-0.0120661	0.00242147	5.8e-07	24.8299
Cereal type: Muesli	SC	rs2635727	T	C	6	50820940	0.0125021	0.00263045	2e-06	22.5895
Cereal type: Muesli	SC	rs264343	C	T	5	139355252	0.0130097	0.00272239	1.9e-06	22.8367
Cereal type: Muesli	SC	rs2820311	A	G	1	201841476	0.0113039	0.00239322	2.5e-06	22.3096
Cereal type: Muesli	SC	rs2824408	A	C	21	19011631	-0.0131794	0.0028667	4.5e-06	21.1362
Cereal type: Muesli	SC	rs329655	C	A	11	133850516	0.0105747	0.00227785	3.4e-06	21.5519
Cereal type: Muesli	SC	rs34833142	A	G	18	21075938	-0.0110053	0.00228718	1.5e-06	23.1528
Cereal type: Muesli	SC	rs34967803	A	G	7	71109777	-0.0230602	0.00482043	1.7e-06	22.8852
Cereal type: Muesli	SC	rs356194	A	G	4	90685798	0.0128375	0.00251696	3.4e-07	26.0141
Cereal type: Muesli	SC	rs363096	T	C	4	3180021	-0.0130397	0.00229135	1.2e-08	32.3856
Cereal type: Muesli	SC	rs3757323	T	C	6	152202007	-0.0108535	0.00235383	4.1e-06	21.2613
Cereal type: Muesli	SC	rs3858030	T	C	9	1788498	0.0123046	0.00260063	2.1e-06	22.3861
Cereal type: Muesli	SC	rs3908820	A	G	1	101072470	0.0209927	0.00445312	2.6e-06	22.2233
Cereal type: Muesli	SC	rs3943093	C	T	1	243458502	0.012161	0.00242044	4.8e-07	25.2435
Cereal type: Muesli	SC	rs41298344	C	A	20	62294045	-0.0246274	0.00514767	1.5e-06	22.8884
Cereal type: Muesli	SC	rs4667812	T	G	2	166254401	-0.0155329	0.00262151	3.2e-09	35.1077
Cereal type: Muesli	SC	rs4843613	T	C	16	87489698	-0.014559	0.00298867	1e-06	23.7305
Cereal type: Muesli	SC	rs4852285	A	G	2	72446753	-0.012376	0.00240307	2.6e-07	26.5233
Cereal type: Muesli	SC	rs5022069	T	A	17	32277939	0.0119302	0.00250141	2e-06	22.7471
Cereal type: Muesli	SC	rs530688	T	C	11	78543856	-0.0113454	0.00232756	1.1e-06	23.7595
Cereal type: Muesli	SC	rs574918	A	G	12	40357647	-0.0154284	0.00300033	2.6e-07	26.4426
Cereal type: Muesli	SC	rs6134143	T	C	20	1168774	-0.0120036	0.00252529	2e-06	22.5944
Cereal type: Muesli	SC	rs62167901	G	A	2	142271919	0.0192359	0.00358971	7.3e-08	28.7148
Cereal type: Muesli	SC	rs62182099	C	T	2	240184882	-0.023764	0.00448246	1.2e-07	28.1065
Cereal type: Muesli	SC	rs6491430	G	A	13	99178276	-0.0105701	0.00229141	3.6e-06	21.2791
Cereal type: Muesli	SC	rs6805280	T	C	3	153151706	0.0130118	0.00253074	2.9e-07	26.435
Cereal type: Muesli	SC	rs6868457	T	C	5	60550041	-0.0107435	0.00227423	2.2e-06	22.3163
Cereal type: Muesli	SC	rs6965619	A	C	7	12932728	-0.0126778	0.00254856	6.5e-07	24.7456
Cereal type: Muesli	SC	rs6981838	G	A	8	36820750	0.0137033	0.00296018	3.3e-06	21.4296
Cereal type: Muesli	SC	rs71441133	G	A	2	41355596	0.0251554	0.00513982	9.1e-07	23.9534
Cereal type: Muesli	SC	rs71520517	G	A	8	144473554	0.0175044	0.0035525	8.6e-07	24.2787
Cereal type: Muesli	SC	rs73050916	A	G	19	48984060	-0.0104453	0.00227002	4.1e-06	21.173
Cereal type: Muesli	SC	rs73093445	C	A	3	71542279	-0.0137008	0.00228345	1.8e-09	36.0005
Cereal type: Muesli	SC	rs74315964	G	C	1	82266502	0.0133575	0.00280728	1.9e-06	22.6401
Cereal type: Muesli	SC	rs74987819	G	T	22	49599953	0.0175159	0.00379185	4e-06	21.3384
Cereal type: Muesli	SC	rs7546040	C	G	1	44247233	-0.0130433	0.00255407	3e-07	26.0801
Cereal type: Muesli	SC	rs7586014	G	A	2	30089909	-0.0147412	0.00309257	1.8e-06	22.721
Cereal type: Muesli	SC	rs7626945	T	C	3	82405757	0.0126599	0.00260936	1.3e-06	23.5392
Cereal type: Muesli	SC	rs7753047	C	G	6	23443878	0.0117146	0.00252984	3.5e-06	21.4422
Cereal type: Muesli	SC	rs7806045	T	C	7	132610266	0.0145232	0.00262519	3.2e-08	30.6058
Cereal type: Muesli	SC	rs78679681	G	A	3	143292353	0.0344516	0.00737874	2.7e-06	21.7999
Cereal type: Muesli	SC	rs78876823	C	T	5	26034698	0.0113684	0.00242262	2.5e-06	22.0205
Cereal type: Muesli	SC	rs7932035	A	G	11	39620131	-0.0171387	0.00284368	1.6e-09	36.3241
Cereal type: Muesli	SC	rs79774233	G	A	6	146035571	-0.0320885	0.00671964	1.8e-06	22.8038
Cereal type: Muesli	SC	rs819571	C	T	5	72828213	-0.0160025	0.00340847	2.7e-06	22.0423
Cereal type: Muesli	SC	rs997652	G	T	17	63914365	0.0110547	0.00232645	2e-06	22.5791
Cereal type: Muesli	SC	rs997880	A	C	14	29848830	-0.0116001	0.00235904	7.9e-07	24.1798
Spread type: Butter/spreadable butter	SC	rs10066308	G	A	5	131790616	0.0119952	0.00259268	4.6e-06	21.4051
Spread type: Butter/spreadable butter	SC	rs10507628	A	G	13	59701070	0.0143902	0.00293233	8.5e-07	24.0829
Spread type: Butter/spreadable butter	SC	rs10734294	C	T	11	20956905	0.013281	0.00287286	4.1e-06	21.3714
Spread type: Butter/spreadable butter	SC	rs10735444	C	G	12	82317829	-0.0123047	0.00275173	4.7e-06	19.9954
Spread type: Butter/spreadable butter	SC	rs10793335	C	G	11	78279005	0.015613	0.00300504	1.7e-07	26.9943
Spread type: Butter/spreadable butter	SC	rs10899236	G	A	11	70452134	-0.0111703	0.00240654	4.4e-06	21.5449
Spread type: Butter/spreadable butter	SC	rs10927050	A	G	1	243805907	0.0147364	0.00304658	1.3e-06	23.3969
Spread type: Butter/spreadable butter	SC	rs11111758	A	G	12	104161084	0.0124812	0.00261944	1.9e-06	22.7037
Spread type: Butter/spreadable butter	SC	rs11210153	G	A	1	73625762	0.0137244	0.00240285	1.2e-08	32.6237
Spread type: Butter/spreadable butter	SC	rs112259561	T	G	7	89135670	-0.037752	0.00797411	1.9e-06	22.4138
Spread type: Butter/spreadable butter	SC	rs11580824	C	T	1	155043356	0.0175666	0.00369719	2.2e-06	22.5752
Spread type: Butter/spreadable butter	SC	rs115919430	C	T	1	219074603	0.0336207	0.00693579	1.2e-06	23.4975
Spread type: Butter/spreadable butter	SC	rs11668477	A	G	19	11195030	-0.0149916	0.00294302	3.2e-07	25.9483
Spread type: Butter/spreadable butter	SC	rs12031856	G	A	1	91161769	0.0119618	0.00240474	7.5e-07	24.7433
Spread type: Butter/spreadable butter	SC	rs12505175	A	G	4	130249270	-0.0158239	0.00294572	9.2e-08	28.8565
Spread type: Butter/spreadable butter	SC	rs1396462	C	A	5	32988178	0.0135156	0.00280551	1.8e-06	23.2085
Spread type: Butter/spreadable butter	SC	rs141444496	A	C	4	90206648	0.0461194	0.00866238	1.2e-07	28.3461
Spread type: Butter/spreadable butter	SC	rs143502921	G	C	20	59827231	0.0215052	0.00347864	7.1e-10	38.218
Spread type: Butter/spreadable butter	SC	rs151321	C	T	16	28555590	0.0117605	0.00239894	7.7e-07	24.0333
Spread type: Butter/spreadable butter	SC	rs1555162	C	T	20	41236860	0.0152276	0.00307226	7.1e-07	24.5667
Spread type: Butter/spreadable butter	SC	rs17177428	A	G	16	82687797	0.011231	0.00240293	2.7e-06	21.8451
Spread type: Butter/spreadable butter	SC	rs17670430	T	C	8	92634091	0.0123754	0.00239353	2.5e-07	26.7326
Spread type: Butter/spreadable butter	SC	rs1790172	T	G	11	131935863	-0.0139579	0.00242069	1.2e-08	33.2477
Spread type: Butter/spreadable butter	SC	rs181704587	C	T	14	44625518	-0.0534058	0.0110276	1.3e-06	23.4539
Spread type: Butter/spreadable butter	SC	rs185693189	C	T	13	22422038	0.0522149	0.010531	7.4e-07	24.5838
Spread type: Butter/spreadable butter	SC	rs1930376	G	A	9	81450925	-0.0144281	0.00311188	3.5e-06	21.4967
Spread type: Butter/spreadable butter	SC	rs2053682	C	A	5	170599327	0.0136551	0.00257963	1.1e-07	28.0204
Spread type: Butter/spreadable butter	SC	rs2280618	G	A	10	126784273	0.0177067	0.00382481	3.6e-06	21.4316
Spread type: Butter/spreadable butter	SC	rs2305482	A	C	17	38140927	0.0128026	0.00239808	1.1e-07	28.5016
Spread type: Butter/spreadable butter	SC	rs2445249	T	G	11	5048577	0.0186654	0.00240262	9.1e-15	60.3538
Spread type: Butter/spreadable butter	SC	rs2635727	T	C	6	50820940	-0.0130533	0.00277682	2.3e-06	22.0976
Spread type: Butter/spreadable butter	SC	rs2647268	A	G	4	106211443	0.0124411	0.00245246	4e-07	25.7344
Spread type: Butter/spreadable butter	SC	rs2691583	C	T	7	17831806	-0.0112224	0.00239232	3.5e-06	22.0056
Spread type: Butter/spreadable butter	SC	rs284862	C	T	10	104572081	0.0143399	0.0024216	2.5e-09	35.0661
Spread type: Butter/spreadable butter	SC	rs2860934	T	C	2	77200916	-0.0116285	0.00241943	1.1e-06	23.1005
Spread type: Butter/spreadable butter	SC	rs2954021	A	G	8	126482077	-0.0117061	0.00238911	7.7e-07	24.0078
Spread type: Butter/spreadable butter	SC	rs2975337	G	A	8	3757797	-0.0156399	0.00318243	7.4e-07	24.1518
Spread type: Butter/spreadable butter	SC	rs314689	T	G	13	80010384	-0.0112909	0.00241206	3.1e-06	21.9119
Spread type: Butter/spreadable butter	SC	rs332825	G	A	1	61672262	-0.0126778	0.00240465	1.9e-07	27.7961
Spread type: Butter/spreadable butter	SC	rs349732	G	T	5	160591276	-0.0145495	0.00310517	3.6e-06	21.9546
Spread type: Butter/spreadable butter	SC	rs3846885	G	A	6	37678985	-0.0162429	0.00346507	2.9e-06	21.9737
Spread type: Butter/spreadable butter	SC	rs4505148	A	T	12	23486232	-0.0134542	0.00290817	3.4e-06	21.4031
Spread type: Butter/spreadable butter	SC	rs484084	T	C	1	234857676	0.0125426	0.00239598	1.7e-07	27.4037
Spread type: Butter/spreadable butter	SC	rs55730499	C	T	6	161005610	0.0228948	0.00440472	2e-07	27.017
Spread type: Butter/spreadable butter	SC	rs55884336	G	A	6	89764587	0.0244544	0.0052924	4e-06	21.3505
Spread type: Butter/spreadable butter	SC	rs563512578	T	A	17	25969003	-0.0388489	0.00846249	4e-06	21.0747
Spread type: Butter/spreadable butter	SC	rs58715071	C	T	19	52520761	0.0170209	0.00321732	1.4e-07	27.9883
Spread type: Butter/spreadable butter	SC	rs624136	A	G	11	30781773	0.013144	0.00239088	4.4e-08	30.2231
Spread type: Butter/spreadable butter	SC	rs6474930	A	G	9	15563200	0.0168838	0.00239652	2.1e-12	49.6339
Spread type: Butter/spreadable butter	SC	rs6545766	C	T	2	25077856	0.0142961	0.00243852	5.3e-09	34.3702
Spread type: Butter/spreadable butter	SC	rs6558549	A	G	8	1765990	0.0153727	0.003377	4.8e-06	20.7223
Spread type: Butter/spreadable butter	SC	rs6575665	A	C	14	98846004	0.012404	0.00243542	3.5e-07	25.9403
Spread type: Butter/spreadable butter	SC	rs6708950	T	C	2	2330118	0.0128922	0.00267048	1.3e-06	23.3064
Spread type: Butter/spreadable butter	SC	rs67436983	C	T	1	6678726	0.011815	0.00252939	2.3e-06	21.8191
Spread type: Butter/spreadable butter	SC	rs6780346	C	T	3	85593584	0.0122331	0.00246438	7.1e-07	24.641
Spread type: Butter/spreadable butter	SC	rs7187482	C	T	16	5645810	-0.0116093	0.00247835	3.7e-06	21.9425
Spread type: Butter/spreadable butter	SC	rs72482130	T	C	2	237054356	0.0168817	0.00334589	4.2e-07	25.4571
Spread type: Butter/spreadable butter	SC	rs72734713	A	G	9	80341774	-0.0319511	0.00576301	3.3e-08	30.7378
Spread type: Butter/spreadable butter	SC	rs72863305	T	A	2	146139676	0.0169799	0.00275817	9.5e-10	37.899
Spread type: Butter/spreadable butter	SC	rs73105945	T	C	3	70155046	-0.0258193	0.00536886	1.5e-06	23.1273
Spread type: Butter/spreadable butter	SC	rs73343616	T	A	5	165750051	0.0384328	0.00706758	6.1e-08	29.5708
Spread type: Butter/spreadable butter	SC	rs7528419	A	G	1	109817192	-0.0152042	0.00286954	1.1e-07	28.0739
Spread type: Butter/spreadable butter	SC	rs7576084	T	C	2	206377815	0.0119603	0.00242867	7.8e-07	24.252
Spread type: Butter/spreadable butter	SC	rs75972795	G	T	8	136823380	0.01983	0.00410741	1.4e-06	23.3082
Spread type: Butter/spreadable butter	SC	rs76182812	C	T	20	23173057	0.0514551	0.00928794	4.3e-08	30.6915
Spread type: Butter/spreadable butter	SC	rs7618391	A	G	3	161148190	0.0135223	0.00243079	2.3e-08	30.9461
Spread type: Butter/spreadable butter	SC	rs7702753	C	A	5	91483257	-0.0124232	0.00239427	1.6e-07	26.9228
Spread type: Butter/spreadable butter	SC	rs78464435	T	A	4	164683751	0.0531179	0.0112618	2e-06	22.2467
Spread type: Butter/spreadable butter	SC	rs8052605	G	T	16	1379374	-0.0168674	0.00361588	3.4e-06	21.7605
Spread type: Butter/spreadable butter	SC	rs8097647	G	A	18	27894787	0.0128277	0.0027683	4.4e-06	21.4719
Spread type: Butter/spreadable butter	SC	rs912431	C	T	13	47134725	0.0110106	0.00240719	4.3e-06	20.9219
Spread type: Butter/spreadable butter	SC	rs9291715	T	A	5	60562811	-0.0225149	0.0044888	5.9e-07	25.1582
Spread type: Butter/spreadable butter	SC	rs9398803	A	G	6	126683594	-0.0117062	0.00239622	1.1e-06	23.8659
Spread type: Butter/spreadable butter	SC	rs9463175	C	T	6	9510030	-0.0135978	0.00254535	1.2e-07	28.5392
Spread type: Butter/spreadable butter	SC	rs9500028	T	C	6	105543946	-0.0192215	0.00386613	5.2e-07	24.7185
Spread type: Butter/spreadable butter	SC	rs9827255	C	T	3	117493528	0.0164943	0.00257776	2.1e-10	40.9433
Alcohol usually taken with meals(yes and it varies vs no)	SC	rs10067710	A	T	5	35182406	-0.0111892	0.0024245	3.7e-06	21.2987
Alcohol usually taken with meals(yes and it varies vs no)	SC	rs10095062	G	A	8	128178291	0.0217786	0.00454093	1.8e-06	23.0022
Alcohol usually taken with meals(yes and it varies vs no)	SC	rs10114333	G	C	9	113164183	0.0124386	0.00254528	8.9e-07	23.8821
Alcohol usually taken with meals(yes and it varies vs no)	SC	rs10210970	C	T	2	28646847	-0.0164954	0.00346988	1.9e-06	22.5994
Alcohol usually taken with meals(yes and it varies vs no)	SC	rs10498060	G	A	2	219431291	0.0125173	0.00263949	2e-06	22.4896
Alcohol usually taken with meals(yes and it varies vs no)	SC	rs1057868	C	T	7	75615006	-0.0126031	0.00258311	9.7e-07	23.805
Alcohol usually taken with meals(yes and it varies vs no)	SC	rs1072731	T	C	6	23315461	-0.0115341	0.0024137	1.7e-06	22.835
Alcohol usually taken with meals(yes and it varies vs no)	SC	rs10814276	T	A	9	35794913	0.0111625	0.00238014	2.4e-06	21.9947
Alcohol usually taken with meals(yes and it varies vs no)	SC	rs10932201	G	A	2	208426257	-0.0135492	0.00234145	8.3e-09	33.4856
Alcohol usually taken with meals(yes and it varies vs no)	SC	rs11105482	T	A	12	90396888	-0.0182305	0.00360147	4.2e-07	25.6234
Alcohol usually taken with meals(yes and it varies vs no)	SC	rs11138767	T	G	9	83246133	0.0116054	0.00241064	1.5e-06	23.1769
Alcohol usually taken with meals(yes and it varies vs no)	SC	rs113757482	A	T	3	184338716	0.02318	0.00472784	8.4e-07	24.0382
Alcohol usually taken with meals(yes and it varies vs no)	SC	rs113928248	A	T	11	129945805	0.0357481	0.00777236	2.8e-06	21.1544
Alcohol usually taken with meals(yes and it varies vs no)	SC	rs115236652	C	T	3	53601292	0.0356651	0.00743472	1.5e-06	23.0122
Alcohol usually taken with meals(yes and it varies vs no)	SC	rs11546678	G	A	16	29827681	0.0178307	0.00383234	2.2e-06	21.6475
Alcohol usually taken with meals(yes and it varies vs no)	SC	rs117002247	A	G	14	35913159	0.0477417	0.00954937	7.1e-07	24.9946
Alcohol usually taken with meals(yes and it varies vs no)	SC	rs11710280	T	G	3	138050798	-0.011709	0.00246891	2.1e-06	22.4921
Alcohol usually taken with meals(yes and it varies vs no)	SC	rs117205881	C	T	11	49343957	-0.0186456	0.00360885	2.2e-07	26.6941
Alcohol usually taken with meals(yes and it varies vs no)	SC	rs11749483	A	G	5	175703228	0.0109725	0.00235363	2.7e-06	21.7338
Alcohol usually taken with meals(yes and it varies vs no)	SC	rs12040459	G	A	1	204564558	-0.0144856	0.00289671	5.7e-07	25.0071
Alcohol usually taken with meals(yes and it varies vs no)	SC	rs12065886	T	C	1	236744854	0.0157645	0.00263106	2.1e-09	35.9004
Alcohol usually taken with meals(yes and it varies vs no)	SC	rs12069733	G	A	1	43941508	0.0132954	0.0024399	4.9e-08	29.6933
Alcohol usually taken with meals(yes and it varies vs no)	SC	rs12461923	C	T	19	47601215	0.0146145	0.00305492	1.6e-06	22.8859
Alcohol usually taken with meals(yes and it varies vs no)	SC	rs12519587	C	T	5	60086900	-0.0117174	0.00235118	5e-07	24.8365
Alcohol usually taken with meals(yes and it varies vs no)	SC	rs12705984	G	A	7	114337615	0.0155309	0.00237011	6.9e-11	42.9394
Alcohol usually taken with meals(yes and it varies vs no)	SC	rs12735232	T	C	1	6867842	-0.0155495	0.00320785	1.2e-06	23.4966
Alcohol usually taken with meals(yes and it varies vs no)	SC	rs12868304	A	G	13	27329187	-0.0235128	0.00480003	1.3e-06	23.995
Alcohol usually taken with meals(yes and it varies vs no)	SC	rs13117856	A	T	4	174008759	0.0129448	0.00258155	5.3e-07	25.1437
Alcohol usually taken with meals(yes and it varies vs no)	SC	rs13262595	A	G	8	143316970	-0.0115091	0.00235092	9.1e-07	23.9666
Alcohol usually taken with meals(yes and it varies vs no)	SC	rs144498445	T	C	6	158783479	0.0334697	0.00717991	4.5e-06	21.7303
Alcohol usually taken with meals(yes and it varies vs no)	SC	rs147333206	C	T	2	182140351	0.0438784	0.00922667	2.3e-06	22.6158
Alcohol usually taken with meals(yes and it varies vs no)	SC	rs1490834	A	G	5	107050463	-0.0112351	0.00234334	1.6e-06	22.9871
Alcohol usually taken with meals(yes and it varies vs no)	SC	rs150809545	C	T	11	38751355	0.0433023	0.00942512	4.5e-06	21.1081
Alcohol usually taken with meals(yes and it varies vs no)	SC	rs1520231	T	C	16	65076644	0.0120613	0.0023453	2.5e-07	26.4479
Alcohol usually taken with meals(yes and it varies vs no)	SC	rs1563049	C	T	2	29352680	-0.014507	0.00284795	3.7e-07	25.9472
Alcohol usually taken with meals(yes and it varies vs no)	SC	rs17028031	G	A	2	60641236	0.0233228	0.00451056	2.4e-07	26.7362
Alcohol usually taken with meals(yes and it varies vs no)	SC	rs1714082	G	A	4	35938282	0.015389	0.00236	8.4e-11	42.5203
Alcohol usually taken with meals(yes and it varies vs no)	SC	rs17407267	A	G	7	78688292	0.0178572	0.00388364	3.9e-06	21.1421
Alcohol usually taken with meals(yes and it varies vs no)	SC	rs17637472	G	A	17	47461433	0.0119948	0.00240607	6.3e-07	24.8525
Alcohol usually taken with meals(yes and it varies vs no)	SC	rs17727474	C	T	10	127182959	-0.0153228	0.00320126	1.7e-06	22.9105
Alcohol usually taken with meals(yes and it varies vs no)	SC	rs17814502	T	A	2	144053301	0.0131677	0.00272171	1.3e-06	23.4065
Alcohol usually taken with meals(yes and it varies vs no)	SC	rs1837143	C	T	2	100960184	-0.0127056	0.00233146	4.9e-08	29.6985
Alcohol usually taken with meals(yes and it varies vs no)	SC	rs185464914	G	A	21	18493546	0.0523607	0.0102166	2.6e-07	26.2663
Alcohol usually taken with meals(yes and it varies vs no)	SC	rs1896762	A	G	16	9453144	-0.0334308	0.00724764	3.8e-06	21.2765
Alcohol usually taken with meals(yes and it varies vs no)	SC	rs2016975	A	C	3	35821408	0.0122049	0.00234157	1.7e-07	27.1678
Alcohol usually taken with meals(yes and it varies vs no)	SC	rs2058708	G	T	2	207081963	0.0186212	0.00394537	2.6e-06	22.2761
Alcohol usually taken with meals(yes and it varies vs no)	SC	rs2463939	A	T	10	57408014	0.0130407	0.00247687	1.2e-07	27.7201
Alcohol usually taken with meals(yes and it varies vs no)	SC	rs2514226	T	C	11	113404328	-0.0132414	0.00270151	1.1e-06	24.0245
Alcohol usually taken with meals(yes and it varies vs no)	SC	rs2567325	A	G	3	150842234	-0.0165288	0.00307566	1e-07	28.8806
Alcohol usually taken with meals(yes and it varies vs no)	SC	rs2606086	G	A	10	63303731	0.0134915	0.00258013	2.3e-07	27.3424
Alcohol usually taken with meals(yes and it varies vs no)	SC	rs2774241	A	C	9	93665453	-0.0283324	0.00581146	9.7e-07	23.7682
Alcohol usually taken with meals(yes and it varies vs no)	SC	rs2830434	A	T	21	28091642	-0.0117671	0.00256617	4.2e-06	21.0266
Alcohol usually taken with meals(yes and it varies vs no)	SC	rs2860872	T	C	2	77109127	-0.0115687	0.00236738	1.1e-06	23.8799
Alcohol usually taken with meals(yes and it varies vs no)	SC	rs34820395	A	G	2	106222860	0.0118166	0.00249573	2.1e-06	22.4176
Alcohol usually taken with meals(yes and it varies vs no)	SC	rs34833930	G	C	20	24607336	0.0167677	0.00299881	2.3e-08	31.2643
Alcohol usually taken with meals(yes and it varies vs no)	SC	rs36023390	C	T	3	71523093	-0.0133772	0.00242339	3.2e-08	30.4708
Alcohol usually taken with meals(yes and it varies vs no)	SC	rs379889	T	C	4	131646975	-0.0112671	0.00242273	2.7e-06	21.6279
Alcohol usually taken with meals(yes and it varies vs no)	SC	rs4140665	A	G	16	15381715	-0.0135926	0.00271722	5.1e-07	25.0239
Alcohol usually taken with meals(yes and it varies vs no)	SC	rs4277992	A	G	6	67583978	0.0112714	0.00234679	1.4e-06	23.0679
Alcohol usually taken with meals(yes and it varies vs no)	SC	rs4615151	T	C	4	46647279	0.0114108	0.00250372	3.8e-06	20.7712
Alcohol usually taken with meals(yes and it varies vs no)	SC	rs4636654	G	A	11	28642653	-0.0144095	0.00239509	1.8e-09	36.1955
Alcohol usually taken with meals(yes and it varies vs no)	SC	rs4674407	C	T	2	220382700	-0.0122948	0.00235393	2e-07	27.2807
Alcohol usually taken with meals(yes and it varies vs no)	SC	rs4675248	A	G	2	202880230	-0.0115849	0.0023887	1.1e-06	23.5213
Alcohol usually taken with meals(yes and it varies vs no)	SC	rs4985699	C	G	17	17017873	-0.011629	0.00241521	1.8e-06	23.1833
Alcohol usually taken with meals(yes and it varies vs no)	SC	rs536508	G	C	11	92304023	0.0176189	0.0035462	6.3e-07	24.6849
Alcohol usually taken with meals(yes and it varies vs no)	SC	rs56016333	T	C	7	104596248	-0.0146736	0.00246273	2.6e-09	35.5009
Alcohol usually taken with meals(yes and it varies vs no)	SC	rs56315233	T	C	17	46571866	0.0202685	0.00419027	1.5e-06	23.3969
Alcohol usually taken with meals(yes and it varies vs no)	SC	rs5762870	C	T	22	29261159	0.0128489	0.00256243	3.9e-07	25.1436
Alcohol usually taken with meals(yes and it varies vs no)	SC	rs57919173	A	G	1	174128994	-0.0168793	0.0023489	7.6e-13	51.6392
Alcohol usually taken with meals(yes and it varies vs no)	SC	rs58894620	G	A	3	83859900	-0.0147882	0.00286007	2.5e-07	26.7348
Alcohol usually taken with meals(yes and it varies vs no)	SC	rs60030517	T	A	14	42203066	-0.0154416	0.00276243	2.5e-08	31.2465
Alcohol usually taken with meals(yes and it varies vs no)	SC	rs62007820	G	A	15	78060786	-0.0118931	0.00258945	3.3e-06	21.0948
Alcohol usually taken with meals(yes and it varies vs no)	SC	rs62084749	C	T	17	66083817	-0.0123197	0.0025045	7.5e-07	24.1968
Alcohol usually taken with meals(yes and it varies vs no)	SC	rs62217385	A	G	21	16835298	0.0118001	0.00258125	4.5e-06	20.8983
Alcohol usually taken with meals(yes and it varies vs no)	SC	rs62282229	G	T	3	130776646	0.0176515	0.00322796	3.9e-08	29.9025
Alcohol usually taken with meals(yes and it varies vs no)	SC	rs62366821	A	G	5	44875449	0.0110725	0.00235757	3.2e-06	22.0578
Alcohol usually taken with meals(yes and it varies vs no)	SC	rs62486396	C	A	8	12575340	-0.0141517	0.00268	1.1e-07	27.8835
Alcohol usually taken with meals(yes and it varies vs no)	SC	rs62497993	C	T	8	27564546	-0.0143728	0.00285883	7.5e-07	25.2759
Alcohol usually taken with meals(yes and it varies vs no)	SC	rs6690195	C	T	1	96221653	0.0145482	0.00234272	4.3e-10	38.5636
Alcohol usually taken with meals(yes and it varies vs no)	SC	rs6711980	G	A	2	166277393	-0.0153219	0.0023376	4.3e-11	42.962
Alcohol usually taken with meals(yes and it varies vs no)	SC	rs7170186	C	A	15	95251591	-0.0125025	0.00247543	4.7e-07	25.5089
Alcohol usually taken with meals(yes and it varies vs no)	SC	rs7242923	T	C	18	35159833	-0.0144536	0.00247125	5e-09	34.2073
Alcohol usually taken with meals(yes and it varies vs no)	SC	rs7247837	G	A	19	48148898	0.0186978	0.00385059	1.4e-06	23.5791
Alcohol usually taken with meals(yes and it varies vs no)	SC	rs72660133	G	A	1	33927233	0.0294279	0.00621598	2.1e-06	22.413
Alcohol usually taken with meals(yes and it varies vs no)	SC	rs73480560	C	T	11	57401400	0.0152854	0.00268032	1.8e-08	32.5222
Alcohol usually taken with meals(yes and it varies vs no)	SC	rs74628050	A	T	5	88895041	-0.0193869	0.00428361	4.8e-06	20.4832
Alcohol usually taken with meals(yes and it varies vs no)	SC	rs7468124	C	T	9	124612462	-0.01396	0.00240805	5.8e-09	33.6078
Alcohol usually taken with meals(yes and it varies vs no)	SC	rs74802145	C	G	5	5909943	0.02806	0.00508875	4.5e-08	30.4056
Alcohol usually taken with meals(yes and it varies vs no)	SC	rs7551034	A	G	1	115591163	-0.01185	0.00234753	3.8e-07	25.4809
Alcohol usually taken with meals(yes and it varies vs no)	SC	rs7557432	C	T	2	49772396	-0.0123559	0.00253991	1.1e-06	23.6653
Alcohol usually taken with meals(yes and it varies vs no)	SC	rs76076331	C	T	2	10977585	-0.0165641	0.00355985	3.2e-06	21.6507
Alcohol usually taken with meals(yes and it varies vs no)	SC	rs7765856	C	T	6	52860884	-0.052282	0.0109482	2.2e-06	22.8044
Alcohol usually taken with meals(yes and it varies vs no)	SC	rs7808586	G	A	7	131859496	-0.0133883	0.00239146	2.2e-08	31.3419
Alcohol usually taken with meals(yes and it varies vs no)	SC	rs7851830	A	G	9	109380084	-0.013306	0.00275465	1.4e-06	23.3325
Alcohol usually taken with meals(yes and it varies vs no)	SC	rs898751	C	T	17	2291863	0.0150229	0.00233682	1.6e-10	41.3292
Alcohol usually taken with meals(yes and it varies vs no)	SC	rs910766	C	A	1	120126034	0.0111301	0.00238081	2.9e-06	21.8549
Alcohol usually taken with meals(yes and it varies vs no)	SC	rs9401593	A	C	6	98549801	-0.011548	0.00234702	5.3e-07	24.2092
Alcohol usually taken with meals(yes and it varies vs no)	SC	rs9866968	G	A	3	85683470	-0.012358	0.00246276	5e-07	25.1798
Beer or cider consumption (glasses per month)	SC	rs10068046	A	G	5	89252602	0.0145053	0.00304242	1.5e-06	22.7308
Beer or cider consumption (glasses per month)	SC	rs10799325	G	C	1	225998744	-0.0144544	0.0028921	4.8e-07	24.9789
Beer or cider consumption (glasses per month)	SC	rs10907225	T	C	1	16720112	-0.0123429	0.00231965	1.1e-07	28.3132
Beer or cider consumption (glasses per month)	SC	rs11127048	G	A	2	27752463	-0.0167934	0.00235336	1.1e-12	50.9214
Beer or cider consumption (glasses per month)	SC	rs112975700	C	T	1	72126536	0.0213078	0.00379767	1.8e-08	31.4806
Beer or cider consumption (glasses per month)	SC	rs115067791	G	A	2	207033306	0.027627	0.0048759	1.3e-08	32.1039
Beer or cider consumption (glasses per month)	SC	rs11570094	C	A	11	47359706	0.0131766	0.0024777	1.3e-07	28.2819
Beer or cider consumption (glasses per month)	SC	rs11593137	A	G	10	127192514	0.013322	0.00286553	4.4e-06	21.6137
Beer or cider consumption (glasses per month)	SC	rs11632877	G	A	15	47492750	0.0112687	0.00227776	6.4e-07	24.4755
Beer or cider consumption (glasses per month)	SC	rs11654342	G	T	17	46126689	0.0192308	0.00363041	1.4e-07	28.0597
Beer or cider consumption (glasses per month)	SC	rs11744309	C	T	5	143635292	0.0123488	0.00249441	7.4e-07	24.5083
Beer or cider consumption (glasses per month)	SC	rs11865474	T	C	16	1028366	-0.0139947	0.00253875	3.5e-08	30.387
Beer or cider consumption (glasses per month)	SC	rs12065191	T	C	1	6803747	0.0128319	0.00255959	4.2e-07	25.1328
Beer or cider consumption (glasses per month)	SC	rs13023941	A	G	2	203543874	0.0282018	0.00616674	4.7e-06	20.9143
Beer or cider consumption (glasses per month)	SC	rs13098920	G	A	3	4822403	0.036725	0.0076309	1.5e-06	23.1618
Beer or cider consumption (glasses per month)	SC	rs13222665	T	C	7	51342600	-0.0119294	0.00226849	1.6e-07	27.6544
Beer or cider consumption (glasses per month)	SC	rs13403399	T	G	2	156929025	0.0117279	0.00245683	1.7e-06	22.7872
Beer or cider consumption (glasses per month)	SC	rs1387695	T	G	3	159191889	-0.0110075	0.00228585	1.2e-06	23.189
Beer or cider consumption (glasses per month)	SC	rs139823448	C	T	17	74059142	-0.0286198	0.0060183	1.3e-06	22.6144
Beer or cider consumption (glasses per month)	SC	rs144035638	A	G	13	111463317	0.0484018	0.0103257	2.6e-06	21.9727
Beer or cider consumption (glasses per month)	SC	rs1449341	G	T	3	54089542	0.0130206	0.00272507	2.3e-06	22.83
Beer or cider consumption (glasses per month)	SC	rs1475346	A	G	6	11230476	0.0476681	0.00968798	8.3e-07	24.2097
Beer or cider consumption (glasses per month)	SC	rs1520929	T	C	8	64700949	-0.0139056	0.00227276	5.9e-10	37.4345
Beer or cider consumption (glasses per month)	SC	rs1604011	C	T	3	25159884	-0.0113569	0.00226587	6.3e-07	25.1217
Beer or cider consumption (glasses per month)	SC	rs17016514	G	A	4	143542772	0.0171832	0.00323602	9.7e-08	28.1959
Beer or cider consumption (glasses per month)	SC	rs17236900	C	T	3	170467045	0.028862	0.00604377	1.5e-06	22.8054
Beer or cider consumption (glasses per month)	SC	rs17469315	A	C	18	25736975	0.0213995	0.00455897	3.5e-06	22.033
Beer or cider consumption (glasses per month)	SC	rs1750732	G	A	10	11166027	-0.0107771	0.00233065	3.7e-06	21.3821
Beer or cider consumption (glasses per month)	SC	rs1793842	C	A	11	131178533	-0.0114501	0.00243531	2.8e-06	22.106
Beer or cider consumption (glasses per month)	SC	rs2026764	C	T	9	17990785	-0.0203445	0.00446337	4.3e-06	20.7763
Beer or cider consumption (glasses per month)	SC	rs2224585	G	A	14	100868959	-0.012555	0.00263501	1.7e-06	22.7022
Beer or cider consumption (glasses per month)	SC	rs2405693	T	A	5	50846455	0.0156195	0.00246987	2.4e-10	39.9932
Beer or cider consumption (glasses per month)	SC	rs28370625	A	T	12	40370151	-0.0160488	0.00256918	3.7e-10	39.0208
Beer or cider consumption (glasses per month)	SC	rs28712821	G	A	4	39413780	-0.0228585	0.00232733	1e-22	96.4672
Beer or cider consumption (glasses per month)	SC	rs3001426	T	C	12	57509055	-0.0116899	0.00227467	3.6e-07	26.411
Beer or cider consumption (glasses per month)	SC	rs33988198	A	C	4	100268132	-0.0274066	0.00378758	4.2e-13	52.3584
Beer or cider consumption (glasses per month)	SC	rs34365278	G	A	8	11309780	-0.012685	0.00232392	5.9e-08	29.7947
Beer or cider consumption (glasses per month)	SC	rs36029218	A	T	11	27648371	0.0170206	0.0028049	1.7e-09	36.8226
Beer or cider consumption (glasses per month)	SC	rs36123652	A	G	9	109338067	0.0191933	0.00293387	6.1e-11	42.7974
Beer or cider consumption (glasses per month)	SC	rs393093	G	A	2	164926908	-0.0121508	0.00255432	2.2e-06	22.6287
Beer or cider consumption (glasses per month)	SC	rs41860	A	T	7	69001742	0.0110557	0.00236975	3.1e-06	21.7654
Beer or cider consumption (glasses per month)	SC	rs4516525	G	A	21	22969909	-0.0170167	0.00355115	1.8e-06	22.9622
Beer or cider consumption (glasses per month)	SC	rs4681953	A	C	3	57141490	-0.0130649	0.0025802	3.8e-07	25.6393
Beer or cider consumption (glasses per month)	SC	rs4786992	T	C	16	7302054	-0.0135781	0.0022781	3.2e-09	35.5249
Beer or cider consumption (glasses per month)	SC	rs4888010	G	A	16	73895046	0.0150009	0.00227081	4.2e-11	43.6388
Beer or cider consumption (glasses per month)	SC	rs537755054	G	T	5	128293236	0.0456017	0.00941974	1.7e-06	23.436
Beer or cider consumption (glasses per month)	SC	rs556493	A	G	6	147549297	0.0109636	0.00226706	1.3e-06	23.3873
Beer or cider consumption (glasses per month)	SC	rs55970045	C	A	17	32999987	-0.012639	0.00274877	4.5e-06	21.1421
Beer or cider consumption (glasses per month)	SC	rs56247405	C	T	14	23509194	-0.0140952	0.00307117	3.4e-06	21.0637
Beer or cider consumption (glasses per month)	SC	rs57803	G	A	6	111612559	0.013647	0.0029697	4.9e-06	21.1178
Beer or cider consumption (glasses per month)	SC	rs6049886	G	T	20	24683554	-0.0129832	0.00240371	9.5e-08	29.1742
Beer or cider consumption (glasses per month)	SC	rs6075394	C	G	20	18667778	0.0123716	0.00230249	7.7e-08	28.8706
Beer or cider consumption (glasses per month)	SC	rs61154893	C	A	2	108377519	-0.0150245	0.00263227	1.3e-08	32.5791
Beer or cider consumption (glasses per month)	SC	rs61873510	G	T	10	102626510	0.0117306	0.00246151	1.7e-06	22.7111
Beer or cider consumption (glasses per month)	SC	rs6475348	A	G	9	1963536	0.0130485	0.00237995	6.5e-08	30.0598
Beer or cider consumption (glasses per month)	SC	rs6578916	A	G	11	7989181	0.0112492	0.00226877	6.9e-07	24.5846
Beer or cider consumption (glasses per month)	SC	rs6868457	T	C	5	60550041	0.0134671	0.00226512	3.7e-09	35.3481
Beer or cider consumption (glasses per month)	SC	rs6899302	T	C	5	166846529	0.0139411	0.0023209	1.7e-09	36.0812
Beer or cider consumption (glasses per month)	SC	rs6899876	T	C	6	41796970	0.0133312	0.00250581	8.4e-08	28.3036
Beer or cider consumption (glasses per month)	SC	rs7079463	A	G	10	120255616	-0.0114877	0.00230752	9.1e-07	24.7842
Beer or cider consumption (glasses per month)	SC	rs7098181	G	T	10	65027143	0.0147002	0.00228677	1.1e-10	41.3239
Beer or cider consumption (glasses per month)	SC	rs7137802	C	A	12	114275647	-0.0124711	0.0026895	4.3e-06	21.5014
Beer or cider consumption (glasses per month)	SC	rs72661785	G	C	1	28806965	0.0459198	0.00980969	3.6e-06	21.9124
Beer or cider consumption (glasses per month)	SC	rs72686107	A	G	4	127093191	-0.01445	0.00288115	5.8e-07	25.1538
Beer or cider consumption (glasses per month)	SC	rs72792185	C	T	10	27033814	0.0215112	0.00446469	1.4e-06	23.2138
Beer or cider consumption (glasses per month)	SC	rs72843235	A	G	17	70694317	-0.0396117	0.00856735	3.6e-06	21.3774
Beer or cider consumption (glasses per month)	SC	rs74742227	C	T	14	71740531	0.0520166	0.0108123	1.3e-06	23.1445
Beer or cider consumption (glasses per month)	SC	rs7687139	G	C	4	142213601	0.0108609	0.00233717	3.5e-06	21.5949
Beer or cider consumption (glasses per month)	SC	rs77169818	A	T	18	74980601	0.0267366	0.00560202	1.4e-06	22.7784
Beer or cider consumption (glasses per month)	SC	rs7772623	C	T	6	62594485	-0.0156496	0.00301238	2.5e-07	26.989
Beer or cider consumption (glasses per month)	SC	rs77934755	A	G	5	27197488	0.0178848	0.00372333	1.9e-06	23.0731
Beer or cider consumption (glasses per month)	SC	rs78233244	C	T	2	76797521	-0.0328622	0.00690855	2.4e-06	22.6266
Beer or cider consumption (glasses per month)	SC	rs78649910	T	A	4	3482213	0.0204117	0.00363634	2e-08	31.5086
Beer or cider consumption (glasses per month)	SC	rs7869829	G	A	9	127247177	0.0127688	0.0022564	2e-08	32.0234
Beer or cider consumption (glasses per month)	SC	rs78727898	C	T	3	4037585	-0.0161334	0.0034539	3.6e-06	21.8189
Beer or cider consumption (glasses per month)	SC	rs8025516	T	G	15	95271872	0.0119387	0.00236106	4.4e-07	25.5682
Beer or cider consumption (glasses per month)	SC	rs8044722	G	T	16	23878119	0.011707	0.00232242	5.3e-07	25.4103
Beer or cider consumption (glasses per month)	SC	rs807249	C	G	1	26119935	0.0125566	0.00261326	1.5e-06	23.0876
Beer or cider consumption (glasses per month)	SC	rs8096183	C	T	18	39307900	0.0141423	0.00283469	5.2e-07	24.8902
Beer or cider consumption (glasses per month)	SC	rs831080	C	G	3	71432501	0.0114878	0.00253229	4.9e-06	20.5801
Beer or cider consumption (glasses per month)	SC	rs878756	T	C	22	40814500	-0.0125615	0.00236386	1.3e-07	28.2384
Beer or cider consumption (glasses per month)	SC	rs9318601	C	A	13	79520000	0.0110291	0.00229333	1.4e-06	23.1285
Beer or cider consumption (glasses per month)	SC	rs9634936	A	T	13	67909535	0.0139687	0.00229735	1.5e-09	36.9707
Beer or cider consumption (glasses per month)	SC	rs9824301	A	C	3	85682888	0.0130525	0.0023669	3.3e-08	30.4108
Cups of tea per day	SC	rs10069890	A	G	5	109207832	-0.0108473	0.00224044	1.2e-06	23.441
Cups of tea per day	SC	rs10070497	A	G	5	11204656	-0.0167039	0.00348153	2.1e-06	23.0195
Cups of tea per day	SC	rs10082992	C	A	12	72826693	0.0129339	0.00244948	1.7e-07	27.8812
Cups of tea per day	SC	rs1009950	G	T	7	157536448	-0.0109417	0.00214115	2.7e-07	26.1141
Cups of tea per day	SC	rs1020111	G	A	2	201247780	-0.0109121	0.00210899	2.3e-07	26.7712
Cups of tea per day	SC	rs10267687	C	A	7	3766270	-0.0183177	0.00386969	2.7e-06	22.4073
Cups of tea per day	SC	rs10281069	C	T	7	75499311	0.0110162	0.0020963	2.1e-07	27.6157
Cups of tea per day	SC	rs10741694	T	C	11	16286183	-0.0154204	0.00217077	7.7e-13	50.4619
Cups of tea per day	SC	rs10752269	G	A	10	12692902	0.0123854	0.00209706	4.4e-09	34.8818
Cups of tea per day	SC	rs10764990	G	A	10	129152608	0.0130913	0.00214579	9.9e-10	37.2213
Cups of tea per day	SC	rs10774897	A	G	12	110226796	-0.0104077	0.00211243	9.5e-07	24.2742
Cups of tea per day	SC	rs10781197	G	T	9	76826812	-0.0112794	0.00236401	2.3e-06	22.7653
Cups of tea per day	SC	rs10783857	G	A	12	58313144	-0.0115477	0.00242339	2.2e-06	22.7062
Cups of tea per day	SC	rs10846378	T	G	12	16743434	0.010314	0.00212245	1.5e-06	23.6145
Cups of tea per day	SC	rs111285082	G	A	4	2142094	0.0217065	0.00465214	3.3e-06	21.7708
Cups of tea per day	SC	rs11613633	C	A	12	112040904	-0.0166777	0.00291785	1.2e-08	32.6698
Cups of tea per day	SC	rs11752836	A	G	6	11492836	-0.0109387	0.0021086	1.8e-07	26.9118
Cups of tea per day	SC	rs11766167	A	G	7	129764961	-0.00996185	0.0021107	1.8e-06	22.2755
Cups of tea per day	SC	rs117826297	T	G	11	131192757	-0.0231762	0.00503733	3.9e-06	21.1682
Cups of tea per day	SC	rs12067901	T	A	1	216866629	0.0106457	0.00216546	1.1e-06	24.1684
Cups of tea per day	SC	rs12127737	G	A	1	44402565	0.0128705	0.00251419	1.9e-07	26.2056
Cups of tea per day	SC	rs12232110	G	A	14	39887331	-0.0129658	0.00268328	1.3e-06	23.3489
Cups of tea per day	SC	rs12256016	A	G	10	131476007	-0.0120036	0.00240039	4.2e-07	25.0069
Cups of tea per day	SC	rs12295734	G	C	11	13292281	0.0127097	0.00229997	3e-08	30.537
Cups of tea per day	SC	rs12380863	T	G	9	116550325	-0.010953	0.0022051	6.3e-07	24.6723
Cups of tea per day	SC	rs12446615	A	G	16	73915896	0.0110982	0.00210684	1.5e-07	27.7487
Cups of tea per day	SC	rs12504877	T	G	4	68058681	0.0115965	0.00213648	8.4e-08	29.4616
Cups of tea per day	SC	rs12591786	C	T	15	60902512	0.0190319	0.00291158	5.8e-11	42.7274
Cups of tea per day	SC	rs12752825	A	G	1	244015295	0.0114295	0.0022269	3.4e-07	26.3423
Cups of tea per day	SC	rs1285244	A	G	17	77797634	-0.0100753	0.00210475	2e-06	22.9147
Cups of tea per day	SC	rs12997185	A	T	2	233560587	-0.0116091	0.00220804	1.1e-07	27.6429
Cups of tea per day	SC	rs1326529	C	G	13	58524478	0.0183732	0.00371089	7.1e-07	24.514
Cups of tea per day	SC	rs13316505	C	T	3	96069913	-0.0187427	0.00408594	3e-06	21.0417
Cups of tea per day	SC	rs1394094	A	T	3	136195788	-0.0108831	0.00218397	7.2e-07	24.832
Cups of tea per day	SC	rs1421488	G	A	10	107444714	-0.0097123	0.00216124	4.1e-06	20.1947
Cups of tea per day	SC	rs1433071	T	G	19	30913098	0.0107675	0.00210977	4.1e-07	26.0471
Cups of tea per day	SC	rs144771051	A	G	11	80834245	-0.0376247	0.00818686	4.1e-06	21.1208
Cups of tea per day	SC	rs1453548	T	A	11	59192089	0.0131537	0.00222508	3.1e-09	34.9466
Cups of tea per day	SC	rs167108	G	A	4	28496486	0.0105022	0.00219625	2.4e-06	22.8664
Cups of tea per day	SC	rs16855175	G	A	2	216835468	0.0333529	0.00738539	4.6e-06	20.3948
Cups of tea per day	SC	rs169364	C	T	22	41800678	-0.0168492	0.00252786	2.8e-11	44.4276
Cups of tea per day	SC	rs170768	C	T	1	174689925	0.0164374	0.00214728	2e-14	58.5988
Cups of tea per day	SC	rs17280180	C	G	3	35707818	-0.0111025	0.00212957	2e-07	27.1805
Cups of tea per day	SC	rs17670483	T	C	15	40636957	-0.0112724	0.00239903	3e-06	22.0781
Cups of tea per day	SC	rs17685	G	A	7	75616105	-0.0219932	0.0023358	1.3e-20	88.6555
Cups of tea per day	SC	rs187328	T	C	12	11331479	-0.0230039	0.00282613	3.7e-16	66.255
Cups of tea per day	SC	rs1941356	C	T	18	31612400	0.0116281	0.00218469	5.9e-08	28.3294
Cups of tea per day	SC	rs21126	G	A	5	104013782	-0.0127662	0.00211847	2e-09	36.3144
Cups of tea per day	SC	rs2117137	A	G	3	89525505	-0.0146544	0.00213156	6.3e-12	47.2651
Cups of tea per day	SC	rs2207055	C	A	6	78135205	-0.0107073	0.0021918	1.1e-06	23.8648
Cups of tea per day	SC	rs2231142	G	T	4	89052323	0.0261759	0.00329373	1.8e-15	63.1578
Cups of tea per day	SC	rs2234233	G	A	5	9629529	-0.0128569	0.00279788	4.8e-06	21.1161
Cups of tea per day	SC	rs2251012	T	C	21	17633645	0.00956757	0.00210662	4.4e-06	20.6268
Cups of tea per day	SC	rs2273447	A	T	20	62900120	-0.0165222	0.00260399	2.1e-10	40.2585
Cups of tea per day	SC	rs2279844	G	A	17	40819809	0.0110307	0.00216349	3.4e-07	25.9954
Cups of tea per day	SC	rs2315025	C	T	19	19426609	-0.0150955	0.00222158	1.2e-11	46.1712
Cups of tea per day	SC	rs2406678	T	C	12	42907516	-0.0100459	0.00210561	1.5e-06	22.7626
Cups of tea per day	SC	rs2465018	G	A	6	51241140	-0.0214869	0.00250519	1e-17	73.5641
Cups of tea per day	SC	rs2645929	A	G	13	56444529	0.0147417	0.00268806	6.4e-08	30.0758
Cups of tea per day	SC	rs2678228	G	T	2	50376687	-0.0102408	0.00210303	1e-06	23.7125
Cups of tea per day	SC	rs2839188	C	T	21	47692798	-0.0104274	0.00216189	1.4e-06	23.264
Cups of tea per day	SC	rs28564704	T	C	11	1680039	0.0138306	0.00258473	9.9e-08	28.632
Cups of tea per day	SC	rs28587061	C	T	5	166709809	-0.0115495	0.00232091	9.6e-07	24.7634
Cups of tea per day	SC	rs2940806	T	C	2	28661201	0.0110066	0.00211373	2.3e-07	27.1149
Cups of tea per day	SC	rs2958718	C	T	8	93180160	0.0143767	0.00248081	5.9e-09	33.5839
Cups of tea per day	SC	rs301754	C	T	1	216331851	-0.0154417	0.00293085	1.5e-07	27.759
Cups of tea per day	SC	rs3132294	T	C	9	137324120	-0.0119654	0.00249067	1.2e-06	23.0793
Cups of tea per day	SC	rs34068332	C	T	3	71619812	0.01008	0.0021774	2.4e-06	21.4311
Cups of tea per day	SC	rs34562238	C	T	2	40559158	0.0137765	0.00245782	2e-08	31.4179
Cups of tea per day	SC	rs34619	G	A	5	60465365	-0.0112617	0.00211365	5.7e-08	28.3885
Cups of tea per day	SC	rs35596618	A	G	1	50504100	0.0173544	0.0036819	1.8e-06	22.2165
Cups of tea per day	SC	rs36018044	A	G	9	11556979	0.0122572	0.00259778	4.7e-06	22.2627
Cups of tea per day	SC	rs36181279	T	G	12	31703526	0.0177614	0.0038517	2.7e-06	21.2642
Cups of tea per day	SC	rs372561	G	A	8	73427027	-0.0137099	0.00267231	3.4e-07	26.3205
Cups of tea per day	SC	rs3745607	C	T	19	47777661	0.0117579	0.0021679	5.5e-08	29.4158
Cups of tea per day	SC	rs4410790	T	C	7	17284577	-0.0384415	0.0021744	2.2e-69	312.552
Cups of tea per day	SC	rs4411894	G	A	3	85196366	0.0105468	0.00209348	4.2e-07	25.3807
Cups of tea per day	SC	rs4418728	G	T	10	94839724	0.0119409	0.00210471	1.1e-08	32.1877
Cups of tea per day	SC	rs4468472	T	C	13	111528251	-0.0102228	0.00214375	2.1e-06	22.7401
Cups of tea per day	SC	rs4721671	C	G	7	17978520	-0.0123914	0.0023223	1.2e-07	28.4711
Cups of tea per day	SC	rs4817505	T	C	21	34343828	-0.0138791	0.00215377	1.6e-10	41.5264
Cups of tea per day	SC	rs4837675	G	C	9	122576549	-0.0132509	0.00245022	5.3e-08	29.247
Cups of tea per day	SC	rs4855406	C	A	3	69482828	-0.0120786	0.00218928	4.5e-08	30.439
Cups of tea per day	SC	rs4862411	T	C	4	185664774	-0.0124475	0.00247667	6.2e-07	25.2597
Cups of tea per day	SC	rs56019762	G	A	10	10205581	0.0110442	0.00238383	3.5e-06	21.4644
Cups of tea per day	SC	rs56348300	C	G	9	7054124	-0.016745	0.0027012	3.9e-10	38.4288
Cups of tea per day	SC	rs57462170	G	A	3	50239803	-0.020364	0.00337004	1e-09	36.5137
Cups of tea per day	SC	rs57631352	A	G	19	4338173	0.0137484	0.00229623	2e-09	35.8487
Cups of tea per day	SC	rs58670065	A	T	14	33799495	-0.0194678	0.00410003	2.2e-06	22.5455
Cups of tea per day	SC	rs6033239	G	T	20	11845930	0.0128219	0.00218202	7.1e-09	34.5293
Cups of tea per day	SC	rs603826	A	C	11	118970878	-0.0112124	0.00216998	1.7e-07	26.6984
Cups of tea per day	SC	rs62092408	G	A	18	52753099	-0.015058	0.002697	2.1e-08	31.1726
Cups of tea per day	SC	rs6462899	T	A	7	39296489	-0.012388	0.00216649	9.7e-09	32.6956
Cups of tea per day	SC	rs6580157	A	G	5	154825596	-0.0102932	0.00212058	1.2e-06	23.5609
Cups of tea per day	SC	rs6593661	C	A	1	95989137	0.0146076	0.00305367	1.4e-06	22.883
Cups of tea per day	SC	rs6786524	A	T	3	117953427	-0.0156988	0.00316184	7.9e-07	24.6521
Cups of tea per day	SC	rs6822218	A	G	4	18246160	0.0112304	0.00233082	1.3e-06	23.2152
Cups of tea per day	SC	rs7012814	G	A	8	9173358	0.0115115	0.00211279	6.5e-08	29.686
Cups of tea per day	SC	rs7028388	C	G	9	97256618	-0.0128778	0.00280273	4.1e-06	21.1116
Cups of tea per day	SC	rs7089227	G	T	10	13667731	0.00990648	0.00217232	4.2e-06	20.7965
Cups of tea per day	SC	rs713598	C	G	7	141673345	-0.0140065	0.00213445	6e-11	43.0613
Cups of tea per day	SC	rs7172571	G	A	15	69590707	-0.0114382	0.00241209	2.2e-06	22.4868
Cups of tea per day	SC	rs725452	A	G	2	58511300	0.0148008	0.00257731	9.7e-09	32.979
Cups of tea per day	SC	rs73075167	A	T	7	17570479	0.0189998	0.00316937	1.7e-09	35.9379
Cups of tea per day	SC	rs73724313	G	A	7	130117969	-0.0223104	0.00493945	4.2e-06	20.4013
Cups of tea per day	SC	rs78232819	T	C	8	33692141	-0.0254681	0.00506089	3.6e-07	25.3244
Cups of tea per day	SC	rs7833554	C	T	8	103642986	0.00987408	0.0021116	2.5e-06	21.866
Cups of tea per day	SC	rs79494947	G	A	5	178794691	-0.0260838	0.00524603	6.1e-07	24.7218
Cups of tea per day	SC	rs7999399	C	T	13	89233505	-0.01181	0.00211072	1.8e-08	31.3068
Cups of tea per day	SC	rs8044339	G	A	16	76873781	-0.0101527	0.00213022	2.3e-06	22.7151
Cups of tea per day	SC	rs850899	T	A	2	186213494	0.010894	0.00218334	5.6e-07	24.8961
Cups of tea per day	SC	rs883208	C	A	2	164512618	-0.0109373	0.00238422	4.7e-06	21.044
Cups of tea per day	SC	rs9389449	A	G	6	137231671	0.0113859	0.00210958	5.7e-08	29.1302
Cups of tea per day	SC	rs9390841	C	T	6	102901123	-0.0120126	0.00257257	2.2e-06	21.8042
Cups of tea per day	SC	rs9438624	C	T	1	26758044	-0.012547	0.00266932	3e-06	22.0942
Cups of tea per day	SC	rs9438866	A	C	1	25543484	0.0154988	0.00292188	8.9e-08	28.1366
Cups of tea per day	SC	rs9480166	T	C	6	155918007	-0.0124952	0.00254798	6e-07	24.0489
Cups of tea per day	SC	rs9482770	T	C	6	127443092	0.00964494	0.00211017	3.9e-06	20.8912
Cups of tea per day	SC	rs9545145	G	A	13	80173760	-0.00982095	0.00209408	3.1e-06	21.9948
Cups of tea per day	SC	rs9605069	C	T	22	20131115	0.0143542	0.0027795	2.3e-07	26.6701
Cups of tea per day	SC	rs962242	T	C	1	154592140	-0.0153061	0.00250831	1.5e-09	37.2363
Cups of tea per day	SC	rs9624470	G	A	22	24820268	-0.0261855	0.00213225	2e-34	150.815
Cups of tea per day	SC	rs9838694	G	T	3	23965336	-0.0137426	0.00275132	7.2e-07	24.9491
Cups of tea per day	SC	rs9937521	C	T	16	53799296	0.0137321	0.0021263	2e-10	41.7085
Frequency of adding salt to food	SC	rs1008275	A	G	16	72944336	-0.0114337	0.0022779	1.4e-06	25.1944
Frequency of adding salt to food	SC	rs1025132	G	A	2	63360639	0.0124913	0.00212321	1.7e-09	34.6122
Frequency of adding salt to food	SC	rs10410950	G	A	19	13128861	0.0260306	0.00480052	3.3e-08	29.403
Frequency of adding salt to food	SC	rs1045411	C	T	13	31033232	0.0141751	0.00235733	2.8e-09	36.1586
Frequency of adding salt to food	SC	rs10484759	C	T	6	127037042	-0.0135257	0.00240944	2.6e-08	31.5128
Frequency of adding salt to food	SC	rs10736951	G	C	10	281710	0.0139776	0.00218118	1.2e-10	41.066
Frequency of adding salt to food	SC	rs10752999	A	C	1	187279690	-0.0153999	0.00227963	9.6e-12	45.6359
Frequency of adding salt to food	SC	rs10767884	A	G	11	30990568	-0.0109251	0.00212613	3.1e-07	26.4041
Frequency of adding salt to food	SC	rs10790376	A	G	11	120182932	0.0116391	0.00220107	1.3e-07	27.9622
Frequency of adding salt to food	SC	rs10860436	T	G	12	99813940	0.0140978	0.00306083	3.5e-06	21.2141
Frequency of adding salt to food	SC	rs10937833	G	C	4	7526068	-0.0111959	0.00234063	9.2e-07	22.8798
Frequency of adding salt to food	SC	rs10969006	G	C	9	29198151	-0.0127678	0.00270793	2.7e-06	22.2309
Frequency of adding salt to food	SC	rs10971930	T	C	9	34116083	-0.0173451	0.00313086	4.2e-08	30.6921
Frequency of adding salt to food	SC	rs11022746	T	G	11	2442707	-0.0104648	0.0022632	2.8e-06	21.3804
Frequency of adding salt to food	SC	rs11083221	C	A	18	25225559	0.00977507	0.00209397	3.9e-06	21.7921
Frequency of adding salt to food	SC	rs11113569	T	C	12	108280935	-0.010903	0.0020991	1.9e-07	26.979
Frequency of adding salt to food	SC	rs11126666	G	A	2	26928811	0.0122338	0.00238933	3.3e-07	26.2162
Frequency of adding salt to food	SC	rs11131601	T	G	4	66450520	0.0102018	0.00212443	1.2e-06	23.0605
Frequency of adding salt to food	SC	rs11167672	T	G	5	153724503	0.0106017	0.00228442	4.8e-06	21.5377
Frequency of adding salt to food	SC	rs11208909	A	G	1	67037677	-0.0153392	0.00306522	5.6e-07	25.0428
Frequency of adding salt to food	SC	rs113958283	T	C	10	27110050	0.0269552	0.00508086	1.1e-07	28.1456
Frequency of adding salt to food	SC	rs11556473	A	G	20	62521657	0.0172866	0.00348255	8.2e-07	24.6391
Frequency of adding salt to food	SC	rs1159573	G	A	3	126836157	0.0107018	0.00236039	4e-06	20.5564
Frequency of adding salt to food	SC	rs11649022	C	T	16	6907474	-0.0110703	0.00235871	3.1e-06	22.0277
Frequency of adding salt to food	SC	rs11718056	T	G	3	158092993	-0.0109567	0.00210983	2.6e-07	26.969
Frequency of adding salt to food	SC	rs11764779	A	G	7	1858529	0.0189877	0.00280873	7.6e-12	45.7009
Frequency of adding salt to food	SC	rs11964516	T	C	6	41860252	-0.0128622	0.00270728	2.6e-06	22.5717
Frequency of adding salt to food	SC	rs11981973	A	G	7	69445341	0.0127421	0.00279068	4.7e-06	20.8479
Frequency of adding salt to food	SC	rs12094804	A	G	1	201733115	-0.0217355	0.00434236	5e-07	25.0546
Frequency of adding salt to food	SC	rs12375481	C	T	9	11601305	0.0127862	0.00255217	2.7e-07	25.0994
Frequency of adding salt to food	SC	rs12461746	C	G	19	30997420	0.0140839	0.00285171	9.3e-07	24.3913
Frequency of adding salt to food	SC	rs12579995	G	A	12	110046104	-0.0213731	0.00277803	2.1e-14	59.1917
Frequency of adding salt to food	SC	rs12658060	T	C	5	51375189	0.0267679	0.00250903	9.5e-27	113.82
Frequency of adding salt to food	SC	rs12742348	G	A	1	115618238	-0.013301	0.00288241	3.8e-06	21.294
Frequency of adding salt to food	SC	rs12789951	C	T	11	99719509	0.0106097	0.00212624	8.6e-07	24.899
Frequency of adding salt to food	SC	rs12919803	A	G	16	71998772	0.0119165	0.00225941	9.4e-08	27.8168
Frequency of adding salt to food	SC	rs12994386	C	G	2	196254578	0.0156973	0.00324152	9.3e-07	23.4505
Frequency of adding salt to food	SC	rs13114613	G	C	4	54969739	-0.0154827	0.00246195	2.8e-10	39.5489
Frequency of adding salt to food	SC	rs13131880	T	C	4	178963783	0.0157722	0.00251714	2.3e-10	39.2618
Frequency of adding salt to food	SC	rs13186468	T	G	5	94071915	-0.0108862	0.00210128	2.5e-07	26.8401
Frequency of adding salt to food	SC	rs13252210	A	G	8	9769543	-0.0124916	0.00240792	2.4e-07	26.9124
Frequency of adding salt to food	SC	rs1339157	T	C	9	23196532	0.0131669	0.00208996	6.4e-10	39.6909
Frequency of adding salt to food	SC	rs1339971	T	C	6	97962333	-0.0174144	0.00367661	3.4e-06	22.4348
Frequency of adding salt to food	SC	rs13400612	C	G	2	138318976	-0.0214908	0.00241859	1.1e-18	78.9552
Frequency of adding salt to food	SC	rs140839241	T	A	6	30133624	0.0296734	0.00626278	2.1e-06	22.4492
Frequency of adding salt to food	SC	rs1409293	G	A	6	125172405	-0.0110863	0.00209802	1.4e-07	27.9225
Frequency of adding salt to food	SC	rs147831713	A	C	5	103787168	-0.0122652	0.0021814	2.1e-08	31.6139
Frequency of adding salt to food	SC	rs150509100	G	C	3	73418113	-0.0103439	0.00223919	4.3e-06	21.3396
Frequency of adding salt to food	SC	rs151174	C	T	16	28508069	0.0121016	0.00212199	6.8e-09	32.5236
Frequency of adding salt to food	SC	rs16858942	G	C	2	144019805	-0.0174643	0.00272592	1.9e-10	41.0465
Frequency of adding salt to food	SC	rs16955211	A	G	17	5812585	0.0177237	0.00328353	8.8e-08	29.1358
Frequency of adding salt to food	SC	rs17076243	G	A	18	64066158	0.0131864	0.00282316	3.2e-06	21.8163
Frequency of adding salt to food	SC	rs1726866	G	A	7	141672705	-0.0292427	0.00209503	7.5e-44	194.829
Frequency of adding salt to food	SC	rs17805497	T	C	2	177070172	-0.0131236	0.00219019	2.3e-09	35.904
Frequency of adding salt to food	SC	rs1871020	T	C	3	82717048	0.015239	0.00328147	3.6e-06	21.5663
Frequency of adding salt to food	SC	rs1873072	T	C	3	94345961	0.010941	0.00228803	1.9e-06	22.866
Frequency of adding salt to food	SC	rs1895650	G	T	15	96043770	0.0101091	0.00218492	4.4e-06	21.4069
Frequency of adding salt to food	SC	rs1965024	G	A	16	51173559	0.0122508	0.0022117	3.7e-08	30.6815
Frequency of adding salt to food	SC	rs2052455	A	G	5	141025581	-0.0139174	0.00282425	1e-06	24.2834
Frequency of adding salt to food	SC	rs2216308	A	C	2	51227012	0.00978405	0.00210299	2.3e-06	21.6453
Frequency of adding salt to food	SC	rs2339234	G	A	5	170612546	0.0164267	0.00224793	3.1e-13	53.3992
Frequency of adding salt to food	SC	rs2435573	A	G	11	98589425	-0.0109792	0.00210323	3.3e-07	27.2501
Frequency of adding salt to food	SC	rs2505083	T	C	10	30335122	0.00973223	0.00210441	4.7e-06	21.3877
Frequency of adding salt to food	SC	rs251413	C	G	5	76581298	-0.0112993	0.00231461	1e-06	23.8313
Frequency of adding salt to food	SC	rs2578593	T	A	5	142424321	0.0113685	0.00226791	7.7e-07	25.1278
Frequency of adding salt to food	SC	rs264955	G	A	2	104304793	0.0136628	0.00213939	2.5e-10	40.7849
Frequency of adding salt to food	SC	rs265388	G	C	6	129564829	-0.0113613	0.00245357	3.2e-06	21.4417
Frequency of adding salt to food	SC	rs2687169	T	C	3	60372036	0.0170637	0.00220692	6.8e-15	59.7824
Frequency of adding salt to food	SC	rs2693687	C	T	14	99672917	-0.0131315	0.00215432	9.4e-10	37.1542
Frequency of adding salt to food	SC	rs269776	A	G	5	139475287	-0.0103591	0.00215223	2.1e-06	23.1668
Frequency of adding salt to food	SC	rs2704357	T	C	2	164405728	-0.0146996	0.00215437	5.2e-12	46.5554
Frequency of adding salt to food	SC	rs2720293	A	G	12	50175380	0.0111343	0.00239542	3.4e-06	21.6054
Frequency of adding salt to food	SC	rs273394	A	T	8	132469974	0.0138206	0.00291079	1.9e-06	22.5441
Frequency of adding salt to food	SC	rs2736748	A	G	3	60815608	-0.0278861	0.00255891	4.6e-28	118.759
Frequency of adding salt to food	SC	rs2835623	C	T	21	38511531	-0.0230595	0.00491315	3.1e-06	22.0282
Frequency of adding salt to food	SC	rs28366151	C	T	6	31592715	0.0205449	0.00321726	1.5e-10	40.7789
Frequency of adding salt to food	SC	rs283967	T	C	13	77080465	0.0125705	0.00246933	3.3e-07	25.9147
Frequency of adding salt to food	SC	rs2846508	T	C	6	162946697	-0.0129249	0.0026795	1.9e-06	23.2673
Frequency of adding salt to food	SC	rs2852348	A	G	18	37189171	0.0137974	0.00210334	4.1e-11	43.0304
Frequency of adding salt to food	SC	rs2861885	C	A	1	177021726	-0.0181237	0.0032603	3.7e-08	30.9014
Frequency of adding salt to food	SC	rs2899548	C	T	15	54938261	0.0181775	0.00327743	1.8e-08	30.7611
Frequency of adding salt to food	SC	rs2921400	T	G	13	58688590	-0.0125629	0.00245495	2.5e-07	26.1875
Frequency of adding salt to food	SC	rs3017030	A	G	18	19331299	0.0101928	0.00215332	2e-06	22.4063
Frequency of adding salt to food	SC	rs329670	T	C	11	133794599	0.0181644	0.00311217	3.1e-09	34.0656
Frequency of adding salt to food	SC	rs33137	C	T	5	158064276	0.0137515	0.00209755	6.9e-11	42.9809
Frequency of adding salt to food	SC	rs34150773	G	A	1	61859313	0.0186929	0.00391394	1.1e-06	22.81
Frequency of adding salt to food	SC	rs34906832	A	G	4	101738082	-0.0170693	0.00298793	1.3e-08	32.6355
Frequency of adding salt to food	SC	rs35099536	A	C	6	9516653	-0.0261379	0.00379331	6.8e-12	47.4793
Frequency of adding salt to food	SC	rs35118458	G	A	1	6637056	-0.0327982	0.00632155	1.4e-07	26.9186
Frequency of adding salt to food	SC	rs35142265	A	G	17	38269759	-0.0138895	0.00252952	5.9e-08	30.1507
Frequency of adding salt to food	SC	rs35154326	A	G	16	24862414	-0.0122624	0.00235729	1.8e-07	27.0598
Frequency of adding salt to food	SC	rs35271178	C	T	11	17411020	-0.0117537	0.00211977	4.8e-08	30.7448
Frequency of adding salt to food	SC	rs35499833	G	C	4	16914140	0.0133987	0.00225411	4e-09	35.3326
Frequency of adding salt to food	SC	rs3750247	A	G	8	143921812	-0.00991952	0.00211085	1.8e-06	22.0834
Frequency of adding salt to food	SC	rs375207	G	A	13	86443224	0.00986699	0.00212597	4e-06	21.5405
Frequency of adding salt to food	SC	rs3760	T	C	8	17886345	-0.0120014	0.0025046	1.1e-06	22.9608
Frequency of adding salt to food	SC	rs3826217	G	C	16	7623636	-0.0164518	0.00336779	1.2e-06	23.8636
Frequency of adding salt to food	SC	rs440657	A	G	13	62892728	0.0148441	0.00282129	1.2e-07	27.6829
Frequency of adding salt to food	SC	rs4515958	T	A	11	40823894	0.0117089	0.0024515	1.9e-06	22.8123
Frequency of adding salt to food	SC	rs453585	G	A	3	18634872	-0.017296	0.00215153	4.5e-16	64.6244
Frequency of adding salt to food	SC	rs4551638	G	C	1	96228953	0.0104312	0.00231698	4.7e-06	20.2686
Frequency of adding salt to food	SC	rs4601984	G	T	15	57060530	0.0123962	0.00218045	1.2e-08	32.321
Frequency of adding salt to food	SC	rs4645992	G	T	1	15849742	0.0120699	0.00254508	2.2e-06	22.4908
Frequency of adding salt to food	SC	rs4682536	C	T	3	114050607	0.00983607	0.00209316	3.4e-06	22.082
Frequency of adding salt to food	SC	rs4708063	G	T	6	69096100	0.0121135	0.00208862	4.5e-09	33.6372
Frequency of adding salt to food	SC	rs4739105	T	C	8	64496159	-0.0163205	0.00257873	3.1e-10	40.0549
Frequency of adding salt to food	SC	rs4799949	C	T	18	35155910	0.0120169	0.00221697	8.4e-08	29.3809
Frequency of adding salt to food	SC	rs4806812	C	G	19	1854935	0.0126473	0.00263038	1.7e-06	23.1184
Frequency of adding salt to food	SC	rs4855046	G	T	3	181499477	-0.0100607	0.00211597	2.8e-06	22.6067
Frequency of adding salt to food	SC	rs4948275	C	T	10	63136622	-0.0157797	0.00209757	7.8e-14	56.5932
Frequency of adding salt to food	SC	rs4948441	G	A	10	62783877	0.0195402	0.00213729	8.9e-20	83.5855
Frequency of adding salt to food	SC	rs4955432	C	T	3	49266772	0.0142249	0.00240822	4.4e-09	34.8904
Frequency of adding salt to food	SC	rs4965043	C	A	15	98352135	0.0108299	0.00222833	8.3e-07	23.6205
Frequency of adding salt to food	SC	rs4981049	T	A	14	29743763	0.0217203	0.0044507	9.6e-07	23.8163
Frequency of adding salt to food	SC	rs4981196	A	C	14	33985724	0.0120799	0.00215689	2.1e-08	31.3668
Frequency of adding salt to food	SC	rs510901	T	C	9	22449909	0.0121888	0.00215053	1.3e-08	32.1241
Frequency of adding salt to food	SC	rs543760429	T	C	22	43147206	-0.0706246	0.00549824	8.9e-38	164.993
Frequency of adding salt to food	SC	rs55692842	C	T	7	82170683	-0.0128649	0.0026676	1.6e-06	23.2579
Frequency of adding salt to food	SC	rs55746333	G	A	16	82823938	-0.0109241	0.00226946	2.3e-06	23.17
Frequency of adding salt to food	SC	rs55851539	G	A	2	69629807	0.0148851	0.00280058	2.1e-07	28.2493
Frequency of adding salt to food	SC	rs56072551	G	T	1	44124514	0.0189131	0.00380968	6.6e-07	24.6461
Frequency of adding salt to food	SC	rs56407270	G	A	1	166902106	0.014201	0.00257829	3.1e-08	30.3371
Frequency of adding salt to food	SC	rs60667919	C	A	12	57480320	-0.0118137	0.00225951	1.5e-07	27.3365
Frequency of adding salt to food	SC	rs61817047	A	T	1	216887443	-0.0138397	0.00278952	4.9e-07	24.6147
Frequency of adding salt to food	SC	rs62098445	C	A	18	58819108	0.0169758	0.00226302	3.9e-14	56.2709
Frequency of adding salt to food	SC	rs62182402	T	C	2	172741019	-0.0107749	0.00225326	1.4e-06	22.8667
Frequency of adding salt to food	SC	rs62183023	C	T	2	212618746	-0.0134574	0.00227623	1.9e-09	34.9534
Frequency of adding salt to food	SC	rs633223	A	G	11	119846524	0.00973056	0.0021135	3.8e-06	21.1968
Frequency of adding salt to food	SC	rs6509525	T	C	19	51818151	-0.0101431	0.00208886	9.5e-07	23.5789
Frequency of adding salt to food	SC	rs6662710	C	T	1	29204702	0.0103543	0.00212231	1.2e-06	23.8026
Frequency of adding salt to food	SC	rs667128	C	T	12	10961174	-0.0145613	0.00313637	3.4e-06	21.5549
Frequency of adding salt to food	SC	rs6804929	G	A	3	119833578	-0.0180497	0.00342608	1.3e-07	27.7552
Frequency of adding salt to food	SC	rs6859654	A	G	5	13277990	0.00976228	0.00212354	3.8e-06	21.134
Frequency of adding salt to food	SC	rs6887291	T	G	5	106438742	-0.0152731	0.00217546	2.3e-12	49.2892
Frequency of adding salt to food	SC	rs6958837	A	C	7	27252246	0.0191568	0.00349031	4.3e-08	30.1244
Frequency of adding salt to food	SC	rs7242945	G	A	18	22405871	0.0452789	0.00875943	2.1e-07	26.7202
Frequency of adding salt to food	SC	rs72792822	G	T	5	129008971	0.0180736	0.00354615	3.2e-07	25.9762
Frequency of adding salt to food	SC	rs72831546	G	C	2	85625287	0.0341352	0.00733834	2.9e-06	21.6376
Frequency of adding salt to food	SC	rs73244395	G	T	4	18162989	0.0141268	0.00262989	5.6e-08	28.8544
Frequency of adding salt to food	SC	rs73544827	C	G	16	7286874	-0.0169107	0.00305664	2.9e-08	30.608
Frequency of adding salt to food	SC	rs7591518	T	C	2	145632077	0.0219329	0.00228402	5.5e-22	92.213
Frequency of adding salt to food	SC	rs7651408	T	C	3	39260189	0.0111933	0.002265	7.6e-07	24.4219
Frequency of adding salt to food	SC	rs77416152	G	A	2	220375983	0.0123848	0.00234437	9.8e-08	27.9078
Frequency of adding salt to food	SC	rs77747102	C	T	5	26519071	0.0158098	0.00334935	2.3e-06	22.2808
Frequency of adding salt to food	SC	rs7812975	G	A	8	25455282	-0.0108139	0.00226558	2e-06	22.7827
Frequency of adding salt to food	SC	rs7823611	T	C	8	22755722	-0.0164397	0.0031132	1.7e-07	27.8852
Frequency of adding salt to food	SC	rs78708939	T	C	8	93658102	0.0261087	0.005005	2.3e-07	27.2121
Frequency of adding salt to food	SC	rs8022455	T	C	14	98883534	0.0109437	0.00209905	1.9e-07	27.1821
Frequency of adding salt to food	SC	rs80253017	T	C	4	67300648	0.0252667	0.00443938	7.6e-09	32.3931
Frequency of adding salt to food	SC	rs803375	G	T	1	44639212	-0.018341	0.00214703	1.4e-17	72.9743
Frequency of adding salt to food	SC	rs8067893	G	A	17	17117628	-0.0147885	0.00305634	2.3e-06	23.4123
Frequency of adding salt to food	SC	rs868720	G	C	5	116566836	-0.0160109	0.00228043	1.9e-12	49.2944
Frequency of adding salt to food	SC	rs869238	G	A	10	131694780	-0.0124347	0.00271686	4.1e-06	20.9477
Frequency of adding salt to food	SC	rs925946	T	G	11	27667202	0.0127094	0.0022456	1e-08	32.0321
Frequency of adding salt to food	SC	rs9278020	G	A	6	33326699	-0.0236212	0.00339732	2.2e-12	48.3427
Frequency of adding salt to food	SC	rs9327963	T	C	5	105823164	0.009931	0.00208672	1.4e-06	22.6494
Frequency of adding salt to food	SC	rs9365531	G	A	6	163456305	0.0167484	0.00321797	3.7e-07	27.0884
Frequency of adding salt to food	SC	rs9401250	C	T	6	98316447	0.0116843	0.00209375	1.9e-08	31.1427
Frequency of adding salt to food	SC	rs9466000	C	T	6	21217853	0.0136491	0.00291512	4.2e-06	21.9228
Frequency of adding salt to food	SC	rs9480142	C	T	6	155795605	0.0115181	0.00237127	8.1e-07	23.5939
Frequency of adding salt to food	SC	rs951901	C	A	12	58398365	0.0123009	0.00220097	2.2e-08	31.2353
Frequency of adding salt to food	SC	rs9587820	A	G	13	89216070	0.0106341	0.0021296	5e-07	24.9348
Frequency of adding salt to food	SC	rs961044	C	T	14	87608094	0.0137862	0.00299126	4.7e-06	21.2413
Frequency of adding salt to food	SC	rs963492	G	A	13	107956372	0.0121037	0.00238193	5.4e-07	25.8213
Frequency of adding salt to food	SC	rs9643447	G	A	8	83335889	0.0194965	0.00389772	7.1e-07	25.0203
Frequency of adding salt to food	SC	rs9657157	T	A	8	54433098	-0.0105134	0.00225938	2.3e-06	21.6525
Frequency of adding salt to food	SC	rs9679316	C	T	2	157526936	0.00955296	0.00209762	3.4e-06	20.7406
Frequency of adding salt to food	SC	rs9852600	C	T	3	83279554	-0.020718	0.00276319	7.7e-14	56.2178
Frequency of adding salt to food	SC	rs9900555	G	A	17	71253023	0.010149	0.00210759	6.6e-07	23.1886
Frequency of adding salt to food	SC	rs9971382	G	T	11	126666389	-0.0167701	0.00208898	8e-16	64.447
Frequency of adding salt to food	SC	rs9993724	G	T	4	182479799	-0.012422	0.00254715	1.4e-06	23.7834
Cereal consumption (bowls per week)	SC	rs10087729	G	A	8	136068138	0.00987411	0.0021518	4.2e-06	21.0568
Cereal consumption (bowls per week)	SC	rs10109061	A	G	8	144239859	-0.0131311	0.00213651	5.2e-10	37.7739
Cereal consumption (bowls per week)	SC	rs1037386	T	C	3	1478453	-0.0104717	0.00217797	1.7e-06	23.117
Cereal consumption (bowls per week)	SC	rs10838574	A	G	11	46209062	-0.0132873	0.00219067	1.8e-09	36.7891
Cereal consumption (bowls per week)	SC	rs10899488	A	G	11	78088754	0.0178092	0.00284281	3.9e-10	39.2458
Cereal consumption (bowls per week)	SC	rs10969132	G	T	9	29408135	-0.022039	0.00463458	2.3e-06	22.6133
Cereal consumption (bowls per week)	SC	rs11097340	C	T	4	93465297	0.0129873	0.00213759	9.6e-10	36.9138
Cereal consumption (bowls per week)	SC	rs11109785	A	T	12	99656023	0.0120973	0.00247782	9.9e-07	23.8362
Cereal consumption (bowls per week)	SC	rs11119497	G	A	1	210606369	-0.0112105	0.00210693	8.8e-08	28.3106
Cereal consumption (bowls per week)	SC	rs111348842	G	A	1	98436574	0.0195329	0.003981	9e-07	24.074
Cereal consumption (bowls per week)	SC	rs112780312	G	A	1	153797015	0.0129699	0.00237709	4.9e-08	29.7702
Cereal consumption (bowls per week)	SC	rs11660658	T	C	18	6410213	-0.0161364	0.00230382	2.9e-12	49.0587
Cereal consumption (bowls per week)	SC	rs116750156	T	G	5	59817402	0.0307295	0.00635794	1.3e-06	23.3603
Cereal consumption (bowls per week)	SC	rs116941748	C	T	22	32404361	-0.0179432	0.00385697	3e-06	21.6425
Cereal consumption (bowls per week)	SC	rs11707956	T	C	3	101321849	-0.0102307	0.00210165	1.3e-06	23.6968
Cereal consumption (bowls per week)	SC	rs117325642	T	A	8	47556476	0.0233353	0.00508566	4e-06	21.0539
Cereal consumption (bowls per week)	SC	rs117419440	G	C	14	77549578	-0.0352204	0.00666152	7.5e-08	27.9539
[truncated: 3,265 more rows]

## Sheet: S4
Supplementary Table 4. Results from forward MR analysis of relationships between dietary habits on senile cataract
Exposure	Outcome	Method	nSNPs	Beta	SE	P-value	OR	OR_lci95	OR_uci95	P-FDR
Spread type: Other oil-based spread vs never use spread	SC	IVW	35	-0.00117697	0.0578913	0.98378	0.998824	0.891684	1.11884	0.995777
Spread type: Other oil-based spread vs never use spread	SC	MR Egger	35	-0.074506	0.163219	0.651036	0.928202	0.674074	1.27814	0.964668
Spread type: Other oil-based spread vs never use spread	SC	Weighted median	35	-0.0672435	0.0811361	0.407232	0.934968	0.797503	1.09613	0.799874
Spread type: Other oil-based spread vs never use spread	SC	Weighted mode	35	-0.0914831	0.0990034	0.361977	0.912577	0.751616	1.10801	0.910427
Spread type: Other oil-based spread vs never use spread	SC	BWMR	35	-0.00420615	0.0611069	0.945123	0.995803	0.883401	1.12251	0.976844
Spread type: Other oil-based spread vs never use spread	SC	MR-RAPS	35	-0.0167438	0.0571003	0.769342	0.983396	0.879272	1.09985	0.984381
Spread type: Other oil-based spread vs never use spread	SC	MR-ConMix	35	-0.00470787	0.00178571	0.760295	0.995303	0.991826	0.998793	0.852763
Spread type: Flora/Benecol vs never use spread	SC	IVW	23	0.0518394	0.0584048	0.374763	1.05321	0.939287	1.18094	0.864036
Spread type: Flora/Benecol vs never use spread	SC	MR Egger	23	-0.0325717	0.144678	0.824053	0.967953	0.728957	1.28531	0.967891
Spread type: Flora/Benecol vs never use spread	SC	Weighted median	23	0.056992	0.0845333	0.500187	1.05865	0.897005	1.24942	0.912775
Spread type: Flora/Benecol vs never use spread	SC	Weighted mode	23	0.0743426	0.125084	0.558348	1.07718	0.842971	1.37645	0.963073
Spread type: Flora/Benecol vs never use spread	SC	BWMR	23	0.05667	0.0586903	0.334256	1.05831	0.943307	1.18733	0.770646
Spread type: Flora/Benecol vs never use spread	SC	MR-RAPS	23	0.0550282	0.0656089	0.401621	1.05657	0.929075	1.20156	0.864475
Spread type: Flora/Benecol vs never use spread	SC	MR-ConMix	23	0.182321	0.0742347	0.167934	1.2	1.03751	1.38794	0.409956
Spread type: Low fat spread	SC	IVW	12	0.123785	0.343092	0.718254	1.13177	0.577714	2.2172	0.950244
Spread type: Low fat spread	SC	MR Egger	12	0.122192	0.727059	0.869883	1.12997	0.271758	4.69842	0.967891
Spread type: Low fat spread	SC	Weighted median	12	0.108069	0.414439	0.794278	1.11412	0.494489	2.51022	0.989228
Spread type: Low fat spread	SC	Weighted mode	12	0.243045	0.525257	0.652587	1.27513	0.455455	3.56994	0.963073
Spread type: Low fat spread	SC	BWMR	12	0.132787	0.369077	0.71901	1.14201	0.553993	2.35414	0.976844
Spread type: Low fat spread	SC	MR-RAPS	12	0.0549891	0.312605	0.860368	1.05653	0.572515	1.94974	0.999714
Spread type: Low fat spread	SC	MR-ConMix	12	0.0654296	0.189286	0.83425	1.06762	0.736703	1.54717	0.902402
Spread type: All spreads vs never use spread	SC	IVW	43	-0.176061	0.163364	0.281158	0.838567	0.608806	1.15504	0.819936
Spread type: All spreads vs never use spread	SC	MR Egger	43	-0.669215	0.471234	0.163129	0.512111	0.203349	1.28969	0.691517
Spread type: All spreads vs never use spread	SC	Weighted median	43	-0.189051	0.194716	0.331596	0.827745	0.565133	1.21239	0.739543
Spread type: All spreads vs never use spread	SC	Weighted mode	43	-0.281482	0.411993	0.498219	0.754664	0.336557	1.69219	0.948286
Spread type: All spreads vs never use spread	SC	BWMR	43	-0.212383	0.166884	0.203147	0.808655	0.583054	1.12155	0.648506
Spread type: All spreads vs never use spread	SC	MR-RAPS	43	-0.25246	0.248226	0.309127	0.776888	0.4776	1.26372	0.864475
Spread type: All spreads vs never use spread	SC	MR-ConMix	43	-0.0182451	0.269388	0.898421	0.98192	0.57912	1.66488	0.925763
Spread type: Tub margarine	SC	IVW	27	-0.0968149	0.211441	0.647038	0.907724	0.599751	1.37384	0.950244
Spread type: Tub margarine	SC	MR Egger	27	-0.821006	0.52094	0.127595	0.439989	0.158493	1.22145	0.691517
Spread type: Tub margarine	SC	Weighted median	27	-0.12658	0.270021	0.639228	0.881104	0.519015	1.4958	0.933255
Spread type: Tub margarine	SC	Weighted mode	27	-0.246773	0.413993	0.556276	0.781318	0.34708	1.75884	0.963073
Spread type: Tub margarine	SC	BWMR	27	-0.161481	0.227779	0.478364	0.850883	0.544478	1.32972	0.968395
Spread type: Tub margarine	SC	MR-RAPS	27	-0.187014	0.202566	0.355889	0.829432	0.557639	1.2337	0.864475
Spread type: Tub margarine	SC	MR-ConMix	27	-0.38726	0.130357	0.109649	0.678915	0.525839	0.876552	0.340112
Spread type: Butter and margarine spreads vs oil-based spreads	SC	IVW	37	0.128322	0.110583	0.24588	1.13692	0.915376	1.41208	0.755852
Spread type: Butter and margarine spreads vs oil-based spreads	SC	MR Egger	37	1.18338	0.283773	0.000190299	3.26538	1.87233	5.69491	0.0157948
Spread type: Butter and margarine spreads vs oil-based spreads	SC	Weighted median	37	0.135382	0.130417	0.299237	1.14497	0.886711	1.47846	0.739543
Spread type: Butter and margarine spreads vs oil-based spreads	SC	Weighted mode	37	0.12923	0.245531	0.601889	1.13795	0.703272	1.8413	0.963073
Spread type: Butter and margarine spreads vs oil-based spreads	SC	BWMR	37	0.228046	0.114279	0.045985	1.25614	1.00407	1.5715	0.278704
Spread type: Butter and margarine spreads vs oil-based spreads	SC	MR-RAPS	37	0.284038	0.14207	0.0455784	1.32848	1.0056	1.75505	0.252201
Spread type: Butter and margarine spreads vs oil-based spreads	SC	MR-ConMix	37	0.0533564	0.196173	0.581348	1.05481	0.718102	1.54938	0.720177
Water consumption (glasses per day)	SC	IVW	184	0.00417735	0.0474402	0.929833	1.00419	0.915024	1.10204	0.952792
Water consumption (glasses per day)	SC	MR Egger	184	-0.199947	0.164549	0.225892	0.818774	0.593058	1.1304	0.691517
Water consumption (glasses per day)	SC	Weighted median	184	-0.0807891	0.0764191	0.290427	0.922388	0.79408	1.07143	0.739543
Water consumption (glasses per day)	SC	Weighted mode	184	-0.103795	0.135747	0.445483	0.90141	0.690832	1.17618	0.92427
Water consumption (glasses per day)	SC	BWMR	184	0.00575391	0.0504225	0.909148	1.00577	0.911126	1.11025	0.976844
Water consumption (glasses per day)	SC	MR-RAPS	184	1.81E-05	0.0505764	0.999714	1.00002	0.905642	1.10423	0.999714
Water consumption (glasses per day)	SC	MR-ConMix	184	-0.00835471	0.00637755	0.71217	0.99168	0.979361	1.00415	0.826541
Never eat sugar vs no sugar	SC	IVW	84	0.0722971	0.0692325	0.296363	1.07497	0.938569	1.2312	0.819936
Never eat sugar vs no sugar	SC	MR Egger	84	-0.00765361	0.225234	0.972975	0.992376	0.638194	1.54312	0.972975
Never eat sugar vs no sugar	SC	Weighted median	84	0.0464297	0.0988858	0.638692	1.04752	0.86296	1.27156	0.933255
Never eat sugar vs no sugar	SC	Weighted mode	84	-0.0291837	0.225836	0.897492	0.971238	0.623864	1.51203	0.980156
Never eat sugar vs no sugar	SC	BWMR	84	0.0777608	0.0723223	0.282286	1.08086	0.938013	1.24547	0.744034
Never eat sugar vs no sugar	SC	MR-RAPS	84	0.0617994	0.0742306	0.405108	1.06375	0.919714	1.23034	0.864475
Never eat sugar vs no sugar	SC	MR-ConMix	84	-0.125594	0.080102	0.393731	0.881973	0.753826	1.0319	0.628455
Spread type: Butter and butter-like spreads vs oil-based spreads	SC	IVW	30	-0.108311	0.11532	0.347616	0.897348	0.715811	1.12492	0.847619
Spread type: Butter and butter-like spreads vs oil-based spreads	SC	MR Egger	30	-0.0351136	0.316356	0.912413	0.965496	0.519353	1.79489	0.967891
Spread type: Butter and butter-like spreads vs oil-based spreads	SC	Weighted median	30	0.0330001	0.139281	0.812711	1.03355	0.786634	1.35797	0.989228
Spread type: Butter and butter-like spreads vs oil-based spreads	SC	Weighted mode	30	0.0618459	0.268207	0.819252	1.0638	0.628864	1.79954	0.963073
Spread type: Butter and butter-like spreads vs oil-based spreads	SC	BWMR	30	-0.11654	0.112711	0.301151	0.889995	0.713585	1.11002	0.744034
Spread type: Butter and butter-like spreads vs oil-based spreads	SC	MR-RAPS	30	-0.124033	0.139143	0.37271	0.88335	0.672499	1.16031	0.864475
Spread type: Butter and butter-like spreads vs oil-based spreads	SC	MR-ConMix	30	-0.433246	0.155357	0.0923192	0.648401	0.478191	0.879198	0.319271
Milk type used: Skimmed vs never have milk	SC	IVW	20	-0.196259	0.0941354	0.0370821	0.821799	0.683339	0.988315	0.236755
Milk type used: Skimmed vs never have milk	SC	MR Egger	20	-0.0416174	0.231794	0.859516	0.959237	0.609002	1.51089	0.967891
Milk type used: Skimmed vs never have milk	SC	Weighted median	20	-0.285272	0.11955	0.0170231	0.75181	0.594764	0.950323	0.231405
Milk type used: Skimmed vs never have milk	SC	Weighted mode	20	-0.365669	0.201908	0.0859717	0.693732	0.467008	1.03053	0.859806
Milk type used: Skimmed vs never have milk	SC	BWMR	20	-0.177669	0.10156	0.0802223	0.837219	0.686103	1.02162	0.350445
Milk type used: Skimmed vs never have milk	SC	MR-RAPS	20	-0.189807	0.104539	0.0694223	0.827119	0.673881	1.0152	0.360128
Milk type used: Skimmed vs never have milk	SC	MR-ConMix	20	-0.422036	0.101786	0.00364404	0.65571	0.537119	0.800486	0.0504093
Cereal type: Oat cereal (e.g. Ready Brek, porridge)	SC	IVW	21	0.0340856	0.140174	0.807876	1.03467	0.786113	1.36183	0.950244
Cereal type: Oat cereal (e.g. Ready Brek, porridge)	SC	MR Egger	21	0.0406512	0.301734	0.894246	1.04149	0.576519	1.88146	0.967891
Cereal type: Oat cereal (e.g. Ready Brek, porridge)	SC	Weighted median	21	-0.192878	0.188677	0.306655	0.824583	0.569677	1.19355	0.739543
Cereal type: Oat cereal (e.g. Ready Brek, porridge)	SC	Weighted mode	21	-0.358408	0.343293	0.308927	0.698788	0.356557	1.3695	0.859806
Cereal type: Oat cereal (e.g. Ready Brek, porridge)	SC	BWMR	21	0.0446741	0.137692	0.745598	1.04569	0.798354	1.36964	0.976844
Cereal type: Oat cereal (e.g. Ready Brek, porridge)	SC	MR-RAPS	21	0.0286599	0.205293	0.888972	1.02907	0.688173	1.53885	0.999714
Cereal type: Oat cereal (e.g. Ready Brek, porridge)	SC	MR-ConMix	21	-0.0161712	0.0520408	0.912469	0.983959	0.888544	1.08962	0.925763
Alcohol drinker status: current or former vs never	SC	IVW	35	-0.057147	0.27495	0.83535	0.944455	0.550985	1.61891	0.950244
Alcohol drinker status: current or former vs never	SC	MR Egger	35	0.956755	0.85536	0.271413	2.60324	0.486874	13.9191	0.720998
Alcohol drinker status: current or former vs never	SC	Weighted median	35	-0.293217	0.339901	0.388327	0.74586	0.383114	1.45207	0.786125
Alcohol drinker status: current or former vs never	SC	Weighted mode	35	-0.718214	0.637767	0.267993	0.487622	0.139703	1.70201	0.859806
Alcohol drinker status: current or former vs never	SC	BWMR	35	-0.0227449	0.276204	0.93437	0.977512	0.56887	1.6797	0.976844
Alcohol drinker status: current or former vs never	SC	MR-RAPS	35	-0.038061	0.311069	0.902618	0.962654	0.523219	1.77116	0.999714
Alcohol drinker status: current or former vs never	SC	MR-ConMix	35	-0.228588	0.0872449	0.279621	0.795656	0.670596	0.944039	0.560618
Alcohol usually taken with meals(yes and it varies vs no)	SC	IVW	98	-0.232275	0.0657886	0.000414583	0.792728	0.696826	0.90183	0.0342786
Alcohol usually taken with meals(yes and it varies vs no)	SC	MR Egger	98	-0.0260415	0.266578	0.922384	0.974295	0.577796	1.64288	0.967891
Alcohol usually taken with meals(yes and it varies vs no)	SC	Weighted median	98	-0.268883	0.0865182	0.00188474	0.764233	0.64503	0.905465	0.124873
Alcohol usually taken with meals(yes and it varies vs no)	SC	Weighted mode	98	-0.317832	0.201278	0.117576	0.727725	0.490497	1.07969	0.859806
Alcohol usually taken with meals(yes and it varies vs no)	SC	BWMR	98	-0.231495	0.0694079	0.00085212	0.793347	0.692439	0.908959	0.035363
Alcohol usually taken with meals(yes and it varies vs no)	SC	MR-RAPS	98	-0.22159	0.0711468	0.00184229	0.801244	0.696953	0.921141	0.0557202
Alcohol usually taken with meals(yes and it varies vs no)	SC	MR-ConMix	98	-0.560098	0.141582	0.00201504	0.571153	0.432749	0.753822	0.0504093
Pieces of dried fruit per day	SC	IVW	95	-0.0704034	0.0765027	0.35743	0.932018	0.802239	1.08279	0.847619
Pieces of dried fruit per day	SC	MR Egger	95	-0.701133	0.293386	0.0188747	0.496023	0.279105	0.881529	0.522201
Pieces of dried fruit per day	SC	Weighted median	95	-0.0888096	0.0945329	0.347496	0.91502	0.760261	1.10128	0.739543
Pieces of dried fruit per day	SC	Weighted mode	95	-0.0538877	0.213	0.800826	0.947539	0.624148	1.43849	0.963073
Pieces of dried fruit per day	SC	BWMR	95	-0.085353	0.0784369	0.276519	0.918188	0.787345	1.07078	0.744034
Pieces of dried fruit per day	SC	MR-RAPS	95	-0.0793076	0.0864819	0.35912	0.923756	0.779726	1.09439	0.864475
Pieces of dried fruit per day	SC	MR-ConMix	95	0.105386	0.0670918	0.283686	1.11114	0.974224	1.2673	0.560618
Bread type: White vs wholemeal/wholegrain and brown	SC	IVW	145	0.148813	0.0497086	0.00275612	1.16046	1.05273	1.27921	0.0748765
Bread type: White vs wholemeal/wholegrain and brown	SC	MR Egger	145	-0.0810797	0.18676	0.664842	0.92212	0.639461	1.32972	0.964668
Bread type: White vs wholemeal/wholegrain and brown	SC	Weighted median	145	0.11588	0.0661245	0.0796961	1.12286	0.98637	1.27824	0.494189
Bread type: White vs wholemeal/wholegrain and brown	SC	Weighted mode	145	0.10954	0.191951	0.569117	1.11576	0.765915	1.62542	0.963073
Bread type: White vs wholemeal/wholegrain and brown	SC	BWMR	145	0.15512	0.0509194	0.00231616	1.1678	1.05688	1.29036	0.0640804
Bread type: White vs wholemeal/wholegrain and brown	SC	MR-RAPS	145	0.148799	0.0483065	0.00206782	1.16044	1.05561	1.27568	0.0557202
Bread type: White vs wholemeal/wholegrain and brown	SC	MR-ConMix	145	0.174374	0.0943878	0.0281253	1.1905	0.989431	1.43243	0.166743
Spread type: Flora Pro-Active/Benecol	SC	IVW	29	0.0491435	0.16753	0.769261	1.05037	0.756377	1.45864	0.950244
Spread type: Flora Pro-Active/Benecol	SC	MR Egger	29	0.0796143	0.426749	0.8534	1.08287	0.469159	2.49938	0.967891
Spread type: Flora Pro-Active/Benecol	SC	Weighted median	29	-0.00145529	0.226066	0.994864	0.998546	0.641116	1.55525	0.994864
Spread type: Flora Pro-Active/Benecol	SC	Weighted mode	29	-0.435688	0.417673	0.305811	0.64682	0.285268	1.46661	0.859806
Spread type: Flora Pro-Active/Benecol	SC	BWMR	29	0.0520273	0.172883	0.76346	1.0534	0.750645	1.47828	0.976844
Spread type: Flora Pro-Active/Benecol	SC	MR-RAPS	29	0.00783886	0.17369	0.964003	1.00787	0.717061	1.41662	0.999714
Spread type: Flora Pro-Active/Benecol	SC	MR-ConMix	29	-0.098287	0.075	0.343957	0.906389	0.78248	1.04992	0.582621
Never eat wheat vs no wheat restrictions	SC	IVW	13	0.0664862	0.367666	0.856499	1.06875	0.519889	2.19704	0.950244
Never eat wheat vs no wheat restrictions	SC	MR Egger	13	-0.121112	0.657766	0.857265	0.885935	0.244062	3.21591	0.967891
Never eat wheat vs no wheat restrictions	SC	Weighted median	13	0.233321	0.524798	0.656615	1.26279	0.451453	3.53221	0.933255
Never eat wheat vs no wheat restrictions	SC	Weighted mode	13	0.255013	0.688111	0.717395	1.29048	0.33498	4.97144	0.963073
Never eat wheat vs no wheat restrictions	SC	BWMR	13	0.0859798	0.383441	0.822577	1.08978	0.513983	2.31064	0.976844
Never eat wheat vs no wheat restrictions	SC	MR-RAPS	13	0.104554	0.396376	0.791954	1.11022	0.510511	2.4144	0.984381
Never eat wheat vs no wheat restrictions	SC	MR-ConMix	13	0.265028	0.101531	0.443355	1.30347	1.06826	1.59047	0.633282
Overall poultry consumption	SC	IVW	52	-0.0256612	0.0975355	0.792477	0.974665	0.805066	1.17999	0.950244
Overall poultry consumption	SC	MR Egger	52	-0.176362	0.313898	0.576732	0.838315	0.453119	1.55097	0.964668
Overall poultry consumption	SC	Weighted median	52	-0.0736655	0.132854	0.579246	0.928982	0.716012	1.2053	0.933255
Overall poultry consumption	SC	Weighted mode	52	-0.0686768	0.306914	0.823834	0.933628	0.511592	1.70382	0.963073
Overall poultry consumption	SC	BWMR	52	-0.0274313	0.102524	0.789039	0.972942	0.795823	1.18948	0.976844
Overall poultry consumption	SC	MR-RAPS	52	-0.0628255	0.105072	0.549888	0.939107	0.764322	1.15386	0.965909
Overall poultry consumption	SC	MR-ConMix	52	-0.102645	0.0390306	0.436806	0.902447	0.835985	0.974194	0.633282
Pieces of fresh fruit per day	SC	IVW	176	-0.0230406	0.0495909	0.642209	0.977223	0.886709	1.07698	0.950244
Pieces of fresh fruit per day	SC	MR Egger	176	0.116128	0.177716	0.514332	1.12314	0.792791	1.59114	0.953883
Pieces of fresh fruit per day	SC	Weighted median	176	-0.110201	0.0649329	0.089669	0.895654	0.788621	1.01721	0.494189
Pieces of fresh fruit per day	SC	Weighted mode	176	-0.171891	0.132968	0.19781	0.842071	0.648879	1.09278	0.859806
Pieces of fresh fruit per day	SC	BWMR	176	-0.0179512	0.0503187	0.721279	0.982209	0.889963	1.08402	0.976844
Pieces of fresh fruit per day	SC	MR-RAPS	176	-0.0190976	0.0551404	0.729083	0.981084	0.880582	1.09306	0.984381
Pieces of fresh fruit per day	SC	MR-ConMix	176	-0.0571623	0.0352041	0.49456	0.944441	0.881472	1.01191	0.655386
Milk type used: Skimmed	SC	IVW	35	0.0833743	0.131541	0.526195	1.08695	0.839921	1.40663	0.950244
Milk type used: Skimmed	SC	MR Egger	35	-0.199383	0.472274	0.675634	0.819236	0.324639	2.06736	0.964668
Milk type used: Skimmed	SC	Weighted median	35	0.231825	0.160624	0.148942	1.2609	0.920353	1.72745	0.55038
Milk type used: Skimmed	SC	Weighted mode	35	0.362938	0.300643	0.235685	1.43755	0.79746	2.5914	0.859806
Milk type used: Skimmed	SC	BWMR	35	0.0736875	0.134642	0.584182	1.07647	0.826786	1.40156	0.976844
Milk type used: Skimmed	SC	MR-RAPS	35	0.101899	0.145324	0.483187	1.10727	0.832821	1.47217	0.892368
Milk type used: Skimmed	SC	MR-ConMix	35	0.333251	0.0816327	0.0427128	1.3955	1.18917	1.63763	0.196954
Bread type: Wholemeal/wholegrain vs white and brown	SC	IVW	123	-0.130329	0.0558601	0.0196408	0.877806	0.786773	0.979372	0.21339
Bread type: Wholemeal/wholegrain vs white and brown	SC	MR Egger	123	-0.256868	0.218011	0.241015	0.773471	0.50451	1.18582	0.691517
Bread type: Wholemeal/wholegrain vs white and brown	SC	Weighted median	123	-0.108379	0.0700258	0.121694	0.897287	0.782212	1.02929	0.55038
Bread type: Wholemeal/wholegrain vs white and brown	SC	Weighted mode	123	-0.0826154	0.204173	0.686454	0.920705	0.617057	1.37378	0.963073
Bread type: Wholemeal/wholegrain vs white and brown	SC	BWMR	123	-0.14559	0.0572827	0.0110347	0.864513	0.772701	0.967233	0.15071
Bread type: Wholemeal/wholegrain vs white and brown	SC	MR-RAPS	123	-0.139662	0.0598944	0.0197113	0.869652	0.773326	0.977978	0.136337
Bread type: Wholemeal/wholegrain vs white and brown	SC	MR-ConMix	123	-0.132318	0.0992347	0.0822516	0.876062	0.721215	1.06416	0.299957
Spread type: Butter/spreadable butter	SC	IVW	76	0.0166177	0.0744634	0.823406	1.01676	0.878683	1.17653	0.950244
Spread type: Butter/spreadable butter	SC	MR Egger	76	0.0210754	0.249487	0.932907	1.0213	0.626305	1.66541	0.967891
Spread type: Butter/spreadable butter	SC	Weighted median	76	-0.0104536	0.0932266	0.910719	0.989601	0.824335	1.188	0.990465
Spread type: Butter/spreadable butter	SC	Weighted mode	76	-0.102543	0.238762	0.668806	0.902539	0.565234	1.44113	0.963073
Spread type: Butter/spreadable butter	SC	BWMR	76	0.0136117	0.0755617	0.857042	1.0137	0.874162	1.17552	0.976844
Spread type: Butter/spreadable butter	SC	MR-RAPS	76	0.00787228	0.0853117	0.926478	1.0079	0.852708	1.19135	0.999714
Spread type: Butter/spreadable butter	SC	MR-ConMix	76	-0.0332355	0.0252551	0.666005	0.967311	0.920595	1.0164	0.801137
Spread type: Tub margarine vs never use spread	SC	IVW	25	-0.0224051	0.0729297	0.75868	0.977844	0.847599	1.1281	0.950244
Spread type: Tub margarine vs never use spread	SC	MR Egger	25	0.0962535	0.226818	0.675243	1.10104	0.70588	1.71741	0.964668
Spread type: Tub margarine vs never use spread	SC	Weighted median	25	0.0061914	0.0861462	0.942705	1.00621	0.849884	1.19129	0.990465
Spread type: Tub margarine vs never use spread	SC	Weighted mode	25	0.255158	0.187496	0.186198	1.29067	0.893745	1.86386	0.859806
Spread type: Tub margarine vs never use spread	SC	BWMR	25	-0.0184222	0.0708861	0.794953	0.981746	0.854397	1.12808	0.976844
Spread type: Tub margarine vs never use spread	SC	MR-RAPS	25	0.0450047	0.124107	0.716882	1.04603	0.820169	1.3341	0.984381
Spread type: Tub margarine vs never use spread	SC	MR-ConMix	25	0.0443798	0.0341837	0.326366	1.04538	0.977634	1.11782	0.582621
Never eat eggs vs no eggs restrictions	SC	IVW	8	-0.164152	0.477848	0.731204	0.848613	0.332627	2.16502	0.950244
Never eat eggs vs no eggs restrictions	SC	MR Egger	8	-2.23592	1.02112	0.0711077	0.106894	0.0144462	0.790954	0.691517
Never eat eggs vs no eggs restrictions	SC	Weighted median	8	-0.588753	0.601556	0.32772	0.555019	0.170708	1.80452	0.739543
Never eat eggs vs no eggs restrictions	SC	Weighted mode	8	-0.876684	0.771208	0.293049	0.416161	0.0917899	1.8868	0.859806
Never eat eggs vs no eggs restrictions	SC	BWMR	8	-0.291671	0.542685	0.590951	0.747015	0.257862	2.16407	0.976844
Never eat eggs vs no eggs restrictions	SC	MR-RAPS	8	-0.265819	0.493843	0.590393	0.766578	0.291198	2.01801	0.984381
Never eat eggs vs no eggs restrictions	SC	MR-ConMix	8	-0.656609	0.25102	0.153373	0.518607	0.317078	0.848226	0.397811
Cereal type: Muesli	SC	IVW	72	-0.0145066	0.0804275	0.856863	0.985598	0.841858	1.15388	0.950244
Cereal type: Muesli	SC	MR Egger	72	-0.0832743	0.331674	0.802493	0.920099	0.480294	1.76263	0.967891
Cereal type: Muesli	SC	Weighted median	72	-0.0128289	0.103263	0.901129	0.987253	0.80636	1.20873	0.990465
Cereal type: Muesli	SC	Weighted mode	72	0.00928426	0.217871	0.966129	1.00933	0.658531	1.54699	0.997133
Cereal type: Muesli	SC	BWMR	72	-0.0152337	0.0799363	0.84886	0.984882	0.842056	1.15193	0.976844
Cereal type: Muesli	SC	MR-RAPS	72	0.000144693	0.0889352	0.998702	1.00014	0.840155	1.1906	0.999714
Cereal type: Muesli	SC	MR-ConMix	72	-0.00802641	0.0221939	0.914609	0.992006	0.949779	1.03611	0.925763
Never eat dairy vs no dairy restrictions	SC	IVW	15	0.846045	0.417907	0.0429207	2.33041	1.02731	5.28643	0.237494
Never eat dairy vs no dairy restrictions	SC	MR Egger	15	1.58483	1.1764	0.200933	4.87847	0.486309	48.939	0.691517
Never eat dairy vs no dairy restrictions	SC	Weighted median	15	1.29395	0.569086	0.0229823	3.64715	1.19547	11.1268	0.231405
Never eat dairy vs no dairy restrictions	SC	Weighted mode	15	1.72913	0.846967	0.0605101	5.63576	1.07152	29.6419	0.859806
Never eat dairy vs no dairy restrictions	SC	BWMR	15	0.896041	0.465054	0.054011	2.44989	0.984655	6.09547	0.278704
Never eat dairy vs no dairy restrictions	SC	MR-RAPS	15	0.990732	0.434026	0.0224506	2.69321	1.15032	6.30551	0.143339
Never eat dairy vs no dairy restrictions	SC	MR-ConMix	15	1.53991	0.633418	0.013336	4.66417	1.34772	16.1418	0.0851451
Spirits consumption (measures per month)	SC	IVW	44	-0.052019	0.107118	0.627235	0.949311	0.769534	1.17109	0.950244
Spirits consumption (measures per month)	SC	MR Egger	44	-0.0353278	0.273081	0.897684	0.965289	0.565206	1.64857	0.967891
Spirits consumption (measures per month)	SC	Weighted median	44	-0.0585749	0.131745	0.656602	0.943108	0.728481	1.22097	0.933255
Spirits consumption (measures per month)	SC	Weighted mode	44	-0.305384	0.255317	0.238213	0.73684	0.446728	1.21536	0.859806
Spirits consumption (measures per month)	SC	BWMR	44	-0.0463679	0.11353	0.682967	0.954691	0.764229	1.19262	0.976844
Spirits consumption (measures per month)	SC	MR-RAPS	44	-0.0829605	0.107611	0.440747	0.920388	0.745368	1.1365	0.892368
Spirits consumption (measures per month)	SC	MR-ConMix	44	-0.176076	0.0795918	0.212073	0.838554	0.717433	0.980124	0.488946
Cups of tea per day	SC	IVW	124	-0.148214	0.0590334	0.0120498	0.862246	0.768035	0.968014	0.166689
Cups of tea per day	SC	MR Egger	124	-0.144441	0.195871	0.462278	0.865506	0.589578	1.27057	0.93976
Cups of tea per day	SC	Weighted median	124	-0.110746	0.0786576	0.159146	0.895166	0.767271	1.04438	0.55038
Cups of tea per day	SC	Weighted mode	124	0.011621	0.156585	0.940959	1.01169	0.744319	1.3751	0.990871
Cups of tea per day	SC	BWMR	124	-0.152515	0.0612072	0.0127105	0.858546	0.761488	0.967975	0.15071
Cups of tea per day	SC	MR-RAPS	124	-0.172291	0.0611839	0.0048632	0.841734	0.74661	0.948977	0.0807291
Cups of tea per day	SC	MR-ConMix	124	-0.410857	0.150765	0.0831207	0.663082	0.493439	0.891048	0.299957
Milk type used: Semi-skimmed	SC	IVW	27	-0.204689	0.138091	0.138269	0.814901	0.621669	1.0682	0.573815
Milk type used: Semi-skimmed	SC	MR Egger	27	-0.629376	0.359711	0.0924425	0.532924	0.263313	1.07859	0.691517
Milk type used: Semi-skimmed	SC	Weighted median	27	-0.32961	0.161378	0.041104	0.719204	0.524185	0.986778	0.341163
Milk type used: Semi-skimmed	SC	Weighted mode	27	-0.414852	0.262768	0.126478	0.660438	0.394602	1.10536	0.859806
Milk type used: Semi-skimmed	SC	BWMR	27	-0.259026	0.147973	0.0800329	0.771803	0.577497	1.03149	0.350445
Milk type used: Semi-skimmed	SC	MR-RAPS	27	-0.294192	0.136329	0.0309315	0.745134	0.570412	0.973374	0.183379
Milk type used: Semi-skimmed	SC	MR-ConMix	27	-0.567754	0.127806	0.000391924	0.566797	0.441201	0.728146	0.0325297
Bread consumption (slices per week)	SC	IVW	106	0.0277945	0.0638899	0.663535	1.02818	0.907166	1.16535	0.950244
Bread consumption (slices per week)	SC	MR Egger	106	-0.306244	0.217159	0.161457	0.736207	0.481006	1.12681	0.691517
Bread consumption (slices per week)	SC	Weighted median	106	0.015917	0.0906766	0.860659	1.01604	0.850604	1.21366	0.990465
Bread consumption (slices per week)	SC	Weighted mode	106	-0.00395909	0.211759	0.985119	0.996049	0.657699	1.50846	0.997133
Bread consumption (slices per week)	SC	BWMR	106	0.0168807	0.0685102	0.805375	1.01702	0.88923	1.16318	0.976844
Bread consumption (slices per week)	SC	MR-RAPS	106	0.00398319	0.0710068	0.955265	1.00399	0.87355	1.15391	0.999714
Bread consumption (slices per week)	SC	MR-ConMix	106	-0.055589	0.0423469	0.425789	0.945928	0.870586	1.02779	0.633282
Cereal type: Cornflakes/frosties	SC	IVW	58	0.104471	0.0855959	0.22227	1.11012	0.938665	1.3129	0.737935
Cereal type: Cornflakes/frosties	SC	MR Egger	58	-0.407058	0.281473	0.153703	0.665605	0.383374	1.15561	0.691517
Cereal type: Cornflakes/frosties	SC	Weighted median	58	0.0508777	0.112961	0.652422	1.05219	0.843221	1.31296	0.933255
Cereal type: Cornflakes/frosties	SC	Weighted mode	58	-0.0864309	0.239753	0.719806	0.917199	0.573299	1.46739	0.963073
Cereal type: Cornflakes/frosties	SC	BWMR	58	0.114238	0.08045	0.15561	1.12102	0.957486	1.31248	0.538153
Cereal type: Cornflakes/frosties	SC	MR-RAPS	58	0.121467	0.0910616	0.182236	1.12915	0.944581	1.34979	0.657634
Cereal type: Cornflakes/frosties	SC	MR-ConMix	58	0.118058	0.1	0.158664	1.12531	0.925018	1.36897	0.399063
Milk type used: Soy milk vs never have milk	SC	IVW	25	0.0186763	0.0329022	0.570287	1.01885	0.955221	1.08672	0.950244
Milk type used: Soy milk vs never have milk	SC	MR Egger	25	0.142093	0.0998637	0.168197	1.15268	0.947773	1.4019	0.691517
Milk type used: Soy milk vs never have milk	SC	Weighted median	25	0.0293113	0.0440589	0.505875	1.02975	0.944552	1.12262	0.912775
Milk type used: Soy milk vs never have milk	SC	Weighted mode	25	0.0541418	0.0715456	0.456567	1.05563	0.917514	1.21455	0.92427
Milk type used: Soy milk vs never have milk	SC	BWMR	25	0.0214443	0.0347903	0.53764	1.02168	0.954331	1.09377	0.976844
Milk type used: Soy milk vs never have milk	SC	MR-RAPS	25	0.0241929	0.0333295	0.467918	1.02449	0.959702	1.09365	0.892368
Milk type used: Soy milk vs never have milk	SC	MR-ConMix	25	0.0286474	0.0285714	0.50409	1.02906	0.973018	1.08833	0.655386
Fortified wine consumption (glasses per month)	SC	IVW	14	-0.195435	0.168233	0.24536	0.822476	0.591453	1.14374	0.755852
Fortified wine consumption (glasses per month)	SC	MR Egger	14	-0.0657621	0.432951	0.881795	0.936354	0.400779	2.18763	0.967891
Fortified wine consumption (glasses per month)	SC	Weighted median	14	-0.200935	0.210316	0.339377	0.817966	0.54164	1.23526	0.739543
Fortified wine consumption (glasses per month)	SC	Weighted mode	14	-0.218192	0.274319	0.440664	0.803971	0.469608	1.3764	0.92427
Fortified wine consumption (glasses per month)	SC	BWMR	14	-0.215033	0.182843	0.239574	0.806515	0.563603	1.15412	0.735579
Fortified wine consumption (glasses per month)	SC	MR-RAPS	14	-0.233772	0.159981	0.143948	0.791543	0.57849	1.08306	0.597383
Fortified wine consumption (glasses per month)	SC	MR-ConMix	14	-0.365742	0.238776	0.211381	0.693682	0.434421	1.10767	0.488946
Overall non-oily fish consumption	SC	IVW	58	-0.121499	0.0898165	0.176138	0.885592	0.742644	1.05606	0.664519
Overall non-oily fish consumption	SC	MR Egger	58	0.0315234	0.288519	0.913388	1.03203	0.58627	1.8167	0.967891
Overall non-oily fish consumption	SC	Weighted median	58	0.0636151	0.118611	0.591729	1.06568	0.844624	1.3446	0.933255
Overall non-oily fish consumption	SC	Weighted mode	58	0.116557	0.261048	0.656931	1.12362	0.673614	1.87426	0.963073
Overall non-oily fish consumption	SC	BWMR	58	-0.133046	0.0898669	0.138746	0.875425	0.734045	1.04404	0.52345
Overall non-oily fish consumption	SC	MR-RAPS	58	-0.0941334	0.104764	0.368905	0.910161	0.74121	1.11762	0.864475
Overall non-oily fish consumption	SC	MR-ConMix	58	0.165005	0.0869898	0.272443	1.1794	0.99452	1.39865	0.560618
Overall alcohol intake	SC	IVW	217	-0.066179	0.0515539	0.199252	0.935963	0.84601	1.03548	0.71904
Overall alcohol intake	SC	MR Egger	217	-0.0235601	0.186691	0.899693	0.976715	0.677413	1.40826	0.967891
Overall alcohol intake	SC	Weighted median	217	0.0288424	0.0635625	0.649998	1.02926	0.9087	1.16582	0.933255
Overall alcohol intake	SC	Weighted mode	217	0.095342	0.152409	0.53226	1.10003	0.815968	1.483	0.963073
Overall alcohol intake	SC	BWMR	217	-0.079915	0.0532574	0.133474	0.923195	0.831687	1.02477	0.52345
Overall alcohol intake	SC	MR-RAPS	217	-0.0757507	0.0563292	0.178695	0.927047	0.830144	1.03526	0.657634
Overall alcohol intake	SC	MR-ConMix	217	0.00828403	0.0854592	0.861828	1.00832	0.852812	1.19218	0.905465
Bread type: Wholemeal or wholegrain	SC	IVW	105	-0.13383	0.0606459	0.0273316	0.874738	0.776704	0.985147	0.217523
Bread type: Wholemeal or wholegrain	SC	MR Egger	105	-0.22482	0.227196	0.324718	0.79866	0.511645	1.24668	0.815437
Bread type: Wholemeal or wholegrain	SC	Weighted median	105	-0.140398	0.0782925	0.0729327	0.869012	0.745387	1.01314	0.494189
Bread type: Wholemeal or wholegrain	SC	Weighted mode	105	-0.143676	0.19132	0.454365	0.866169	0.595316	1.26025	0.92427
Bread type: Wholemeal or wholegrain	SC	BWMR	105	-0.141464	0.0613482	0.0211152	0.868087	0.769737	0.979002	0.214181
Bread type: Wholemeal or wholegrain	SC	MR-RAPS	105	-0.157744	0.0640899	0.0138435	0.854068	0.753248	0.968382	0.136337
Bread type: Wholemeal or wholegrain	SC	MR-ConMix	105	-0.244321	0.0951531	0.00285257	0.783236	0.649975	0.943818	0.0504093
Milk type used: Any milk vs never have milk	SC	IVW	17	-0.536867	0.360786	0.136738	0.584577	0.288227	1.18563	0.573815
Milk type used: Any milk vs never have milk	SC	MR Egger	17	0.585023	1.09772	0.60188	1.79503	0.208772	15.4338	0.964668
Milk type used: Any milk vs never have milk	SC	Weighted median	17	-1.05629	0.428603	0.0137203	0.347743	0.150115	0.805549	0.231405
Milk type used: Any milk vs never have milk	SC	Weighted mode	17	-1.43049	0.697085	0.0568963	0.239193	0.0610067	0.937817	0.859806
Milk type used: Any milk vs never have milk	SC	BWMR	17	-0.40592	0.380937	0.286613	0.666364	0.315829	1.40595	0.744034
Milk type used: Any milk vs never have milk	SC	MR-RAPS	17	-0.469938	0.396461	0.235886	0.625041	0.287365	1.35951	0.78314
Milk type used: Any milk vs never have milk	SC	MR-ConMix	17	-1.51047	0.396939	0.00648209	0.220807	0.101422	0.480722	0.0597793
Milk type used: Soy milk	SC	IVW	23	-0.0874117	0.25004	0.726646	0.9163	0.561305	1.49581	0.950244
Milk type used: Soy milk	SC	MR Egger	23	-0.61783	0.748395	0.418346	0.539113	0.124346	2.33737	0.935214
Milk type used: Soy milk	SC	Weighted median	23	-0.164908	0.347296	0.634905	0.847972	0.429297	1.67496	0.933255
Milk type used: Soy milk	SC	Weighted mode	23	-0.435598	0.639234	0.502706	0.646878	0.184797	2.26438	0.948286
Milk type used: Soy milk	SC	BWMR	23	-0.0770484	0.260229	0.76717	0.925845	0.555939	1.54188	0.976844
Milk type used: Soy milk	SC	MR-RAPS	23	-0.105496	0.268345	0.694219	0.899878	0.531819	1.52266	0.984381
Milk type used: Soy milk	SC	MR-ConMix	23	-0.234647	0.133673	0.492589	0.79085	0.608568	1.02773	0.655386
Spread type: Any oil based spread vs never use spread	SC	IVW	28	-0.00801661	0.0866861	0.926318	0.992015	0.837008	1.17573	0.952792
Spread type: Any oil based spread vs never use spread	SC	MR Egger	28	-0.22094	0.277298	0.432807	0.801765	0.465592	1.38066	0.935214
Spread type: Any oil based spread vs never use spread	SC	Weighted median	28	-0.0355092	0.103859	0.732429	0.965114	0.787357	1.183	0.980509
Spread type: Any oil based spread vs never use spread	SC	Weighted mode	28	-0.0569507	0.189536	0.766116	0.944641	0.651524	1.36963	0.963073
Spread type: Any oil based spread vs never use spread	SC	BWMR	28	-0.0215487	0.0906603	0.812125	0.978682	0.819351	1.169	0.976844
Spread type: Any oil based spread vs never use spread	SC	MR-RAPS	28	-0.00626592	0.0914049	0.945347	0.993754	0.830756	1.18873	0.999714
Spread type: Any oil based spread vs never use spread	SC	MR-ConMix	28	0.0159336	0.0122449	0.719422	1.01606	0.991966	1.04074	0.826541
Bread type: White	SC	IVW	128	0.116437	0.0510559	0.022573	1.12349	1.0165	1.24173	0.21339
Bread type: White	SC	MR Egger	128	0.0376671	0.203285	0.853298	1.03839	0.697138	1.54667	0.967891
Bread type: White	SC	Weighted median	128	0.111047	0.0738743	0.132789	1.11745	0.966817	1.29155	0.55038
Bread type: White	SC	Weighted mode	128	0.115176	0.221037	0.603224	1.12207	0.727562	1.7305	0.963073
Bread type: White	SC	BWMR	128	0.12089	0.0532621	0.0232245	1.1285	1.01663	1.25268	0.214181
Bread type: White	SC	MR-RAPS	128	0.132838	0.0556345	0.0169544	1.14207	1.02408	1.27364	0.136337
Bread type: White	SC	MR-ConMix	128	0.355125	0.090051	0.00507552	1.42636	1.19557	1.7017	0.0526585
Overall cheese consumption	SC	IVW	153	-0.040687	0.0568453	0.474146	0.96013	0.858899	1.07329	0.950244
Overall cheese consumption	SC	MR Egger	153	0.0585977	0.202031	0.772181	1.06035	0.713635	1.57551	0.967891
Overall cheese consumption	SC	Weighted median	153	-0.0016022	0.0737033	0.982656	0.998399	0.864105	1.15356	0.994864
Overall cheese consumption	SC	Weighted mode	153	0.269821	0.266555	0.313026	1.30973	0.776758	2.2084	0.859806
Overall cheese consumption	SC	BWMR	153	-0.0336381	0.0587018	0.566622	0.966921	0.861833	1.08482	0.976844
Overall cheese consumption	SC	MR-RAPS	153	-0.0187136	0.0599617	0.75497	0.98146	0.872635	1.10386	0.984381
Overall cheese consumption	SC	MR-ConMix	153	0.0752519	0.0341837	0.227231	1.07816	1.00829	1.15287	0.509735
Overall oily fish consumption	SC	IVW	143	-0.0313057	0.0584709	0.592369	0.969179	0.864237	1.08686	0.950244
Overall oily fish consumption	SC	MR Egger	143	-0.287469	0.224488	0.202453	0.75016	0.483132	1.16477	0.691517
Overall oily fish consumption	SC	Weighted median	143	0.0330643	0.0759705	0.663398	1.03362	0.89062	1.19957	0.933255
Overall oily fish consumption	SC	Weighted mode	143	0.0743891	0.227529	0.744192	1.07723	0.689653	1.68261	0.963073
Overall oily fish consumption	SC	BWMR	143	-0.0379883	0.0600878	0.527248	0.962724	0.855764	1.08305	0.976844
Overall oily fish consumption	SC	MR-RAPS	143	-0.0165356	0.0634328	0.794341	0.9836	0.868607	1.11382	0.984381
Overall oily fish consumption	SC	MR-ConMix	143	0.0617773	0.0431122	0.240249	1.06373	0.977534	1.15752	0.524755
Alcohol consumption (drinks per month)	SC	IVW	186	-0.0508187	0.0510077	0.319107	0.950451	0.860025	1.05038	0.827684
Alcohol consumption (drinks per month)	SC	MR Egger	186	-0.0960447	0.16947	0.571584	0.908423	0.651678	1.26632	0.964668
Alcohol consumption (drinks per month)	SC	Weighted median	186	0.0166097	0.0694224	0.810908	1.01675	0.887401	1.16495	0.989228
Alcohol consumption (drinks per month)	SC	Weighted mode	186	0.163222	0.144964	0.261646	1.1773	0.886116	1.56416	0.859806
Alcohol consumption (drinks per month)	SC	BWMR	186	-0.0609587	0.0527844	0.248147	0.940862	0.848389	1.04341	0.735579
Alcohol consumption (drinks per month)	SC	MR-RAPS	186	-0.032715	0.052537	0.533479	0.967814	0.873116	1.07278	0.962581
Alcohol consumption (drinks per month)	SC	MR-ConMix	186	0.0427251	0.044898	0.450165	1.04365	0.955735	1.13965	0.633282
Tablespoons of cooked vegetables per day	SC	IVW	100	0.0486165	0.0755912	0.520127	1.04982	0.905252	1.21747	0.950244
Tablespoons of cooked vegetables per day	SC	MR Egger	100	0.46519	0.293981	0.116785	1.59232	0.894926	2.83316	0.691517
Tablespoons of cooked vegetables per day	SC	Weighted median	100	0.0547369	0.0990771	0.580628	1.05626	0.869833	1.28265	0.933255
Tablespoons of cooked vegetables per day	SC	Weighted mode	100	0.0708433	0.226962	0.755593	1.07341	0.687975	1.67479	0.963073
Tablespoons of cooked vegetables per day	SC	BWMR	100	0.0510585	0.0782983	0.514335	1.05238	0.902663	1.22694	0.976844
Tablespoons of cooked vegetables per day	SC	MR-RAPS	100	0.0628448	0.0844847	0.456961	1.06486	0.902357	1.25663	0.892368
Tablespoons of cooked vegetables per day	SC	MR-ConMix	100	-0.032233	0.0742347	0.711915	0.968281	0.837166	1.11993	0.826541
Milk type used: Dairy-based milk vs never have milk	SC	IVW	18	-0.125572	0.36532	0.731047	0.881992	0.431021	1.80481	0.950244
Milk type used: Dairy-based milk vs never have milk	SC	MR Egger	18	-1.47579	1.14756	0.216734	0.228597	0.0241128	2.16718	0.691517
Milk type used: Dairy-based milk vs never have milk	SC	Weighted median	18	-0.634569	0.444129	0.153063	0.530164	0.222004	1.26608	0.55038
Milk type used: Dairy-based milk vs never have milk	SC	Weighted mode	18	-1.11394	0.794341	0.178809	0.328263	0.0691934	1.55732	0.859806
Milk type used: Dairy-based milk vs never have milk	SC	BWMR	18	-0.128242	0.390543	0.742634	0.879641	0.409136	1.89122	0.976844
Milk type used: Dairy-based milk vs never have milk	SC	MR-RAPS	18	-0.149611	0.382873	0.695975	0.861043	0.406552	1.82361	0.984381
Milk type used: Dairy-based milk vs never have milk	SC	MR-ConMix	18	-0.502289	0.192092	0.110639	0.605144	0.415285	0.881801	0.340112
Frequency of adding salt to food	SC	IVW	171	-0.0292367	0.0495323	0.55502	0.971187	0.881333	1.0702	0.950244
Frequency of adding salt to food	SC	MR Egger	171	0.213067	0.166499	0.202409	1.23747	0.892908	1.71499	0.691517
Frequency of adding salt to food	SC	Weighted median	171	0.0250622	0.0679182	0.712124	1.02538	0.897576	1.17138	0.968956
Frequency of adding salt to food	SC	Weighted mode	171	-0.00035035	0.149917	0.998138	0.99965	0.745137	1.3411	0.998138
Frequency of adding salt to food	SC	BWMR	171	-0.0325367	0.0512039	0.525144	0.967987	0.875556	1.07018	0.976844
Frequency of adding salt to food	SC	MR-RAPS	171	-0.0272331	0.0536821	0.611942	0.973134	0.875947	1.08111	0.984381
Frequency of adding salt to food	SC	MR-ConMix	171	-0.0199467	0.0446429	0.839713	0.980251	0.898124	1.06989	0.902402
Drinks usually with meals in current drinkers (yes vs no)	SC	IVW	112	-0.155233	0.0464222	0.000825991	0.856216	0.78175	0.937775	0.0342786
Drinks usually with meals in current drinkers (yes vs no)	SC	MR Egger	112	-0.214213	0.185211	0.249946	0.807176	0.561453	1.16044	0.691517
Drinks usually with meals in current drinkers (yes vs no)	SC	Weighted median	112	-0.171495	0.0578045	0.00300899	0.842404	0.752171	0.943463	0.124873
Drinks usually with meals in current drinkers (yes vs no)	SC	Weighted mode	112	-0.267033	0.151715	0.0811466	0.765648	0.568704	1.03079	0.859806
Drinks usually with meals in current drinkers (yes vs no)	SC	BWMR	112	-0.162391	0.0484908	0.000811303	0.850108	0.773033	0.934869	0.035363
Drinks usually with meals in current drinkers (yes vs no)	SC	MR-RAPS	112	-0.156452	0.0502194	0.00183713	0.855172	0.775008	0.943629	0.0557202
Drinks usually with meals in current drinkers (yes vs no)	SC	MR-ConMix	112	-0.412931	0.103316	0.00363231	0.661708	0.540408	0.810235	0.0504093
Tablespoons of raw vegetables per day	SC	IVW	109	-0.0624862	0.0661651	0.344966	0.939426	0.825167	1.06951	0.847619
Tablespoons of raw vegetables per day	SC	MR Egger	109	-0.476929	0.256407	0.0656253	0.620686	0.375504	1.02596	0.691517
Tablespoons of raw vegetables per day	SC	Weighted median	109	-0.0801997	0.0875554	0.359673	0.922932	0.777394	1.09572	0.746321
Tablespoons of raw vegetables per day	SC	Weighted mode	109	-0.0930218	0.184687	0.615517	0.911174	0.634443	1.30861	0.963073
Tablespoons of raw vegetables per day	SC	BWMR	109	-0.0704467	0.0699302	0.313749	0.931977	0.812605	1.06889	0.744034
Tablespoons of raw vegetables per day	SC	MR-RAPS	109	-0.0649761	0.0734332	0.376247	0.93709	0.811472	1.08215	0.864475
Tablespoons of raw vegetables per day	SC	MR-ConMix	109	0.101055	0.0892857	0.341276	1.10634	0.928723	1.31792	0.582621
Beer or cider consumption (glasses per month)	SC	IVW	84	0.0510697	0.0606388	0.399678	1.0524	0.934464	1.18521	0.896576
Beer or cider consumption (glasses per month)	SC	MR Egger	84	0.29641	0.191949	0.126387	1.34502	0.923292	1.95938	0.691517
Beer or cider consumption (glasses per month)	SC	Weighted median	84	0.11192	0.0886664	0.206854	1.11842	0.940009	1.3307	0.635884
Beer or cider consumption (glasses per month)	SC	Weighted mode	84	0.2	0.200381	0.321133	1.2214	0.824691	1.80895	0.859806
Beer or cider consumption (glasses per month)	SC	BWMR	84	0.0537574	0.0645102	0.404666	1.05523	0.929896	1.19745	0.883875
Beer or cider consumption (glasses per month)	SC	MR-RAPS	84	0.0629723	0.0654534	0.336002	1.065	0.936771	1.21078	0.864475
Beer or cider consumption (glasses per month)	SC	MR-ConMix	84	0.0628606	0.0780612	0.444371	1.06488	0.913804	1.24093	0.633282
Spread type: Butter and margarine vs never use spread	SC	IVW	51	-0.217888	0.0832813	0.00888926	0.804216	0.683097	0.946811	0.147562
Spread type: Butter and margarine vs never use spread	SC	MR Egger	51	-0.487997	0.248368	0.0551189	0.613855	0.377269	0.998805	0.691517
Spread type: Butter and margarine vs never use spread	SC	Weighted median	51	-0.254473	0.109572	0.02021	0.775325	0.625481	0.961066	0.231405
Spread type: Butter and margarine vs never use spread	SC	Weighted mode	51	-0.396634	0.227984	0.0880562	0.67258	0.43021	1.0515	0.859806
Spread type: Butter and margarine vs never use spread	SC	BWMR	51	-0.22206	0.0833262	0.00770005	0.800867	0.680193	0.942951	0.127821
Spread type: Butter and margarine vs never use spread	SC	MR-RAPS	51	-0.255052	0.0965831	0.00827223	0.774876	0.641238	0.936366	0.114433
Spread type: Butter and margarine vs never use spread	SC	MR-ConMix	51	-0.29355	0.122959	0.00446286	0.745612	0.585933	0.948806	0.0526585
Spread type: Other oil-based spread	SC	IVW	19	-0.187723	0.153382	0.220993	0.828844	0.613637	1.11953	0.737935
Spread type: Other oil-based spread	SC	MR Egger	19	0.0941856	0.395673	0.814696	1.09876	0.505942	2.38621	0.967891
Spread type: Other oil-based spread	SC	Weighted median	19	0.0168564	0.227598	0.940961	1.017	0.651007	1.58875	0.990465
Spread type: Other oil-based spread	SC	Weighted mode	19	-0.0554615	0.311806	0.86081	0.946048	0.513451	1.74312	0.965503
Spread type: Other oil-based spread	SC	BWMR	19	-0.208141	0.1634	0.20273	0.812092	0.589544	1.11865	0.648506
Spread type: Other oil-based spread	SC	MR-RAPS	19	-0.198286	0.16568	0.231383	0.820135	0.592729	1.13479	0.78314
Spread type: Other oil-based spread	SC	MR-ConMix	19	-0.347893	0.254592	0.132673	0.706174	0.428745	1.16312	0.37972
Champagne or white wine consumption (glasses per month)	SC	IVW	60	-0.0674151	0.0977731	0.490505	0.934807	0.771784	1.13227	0.950244
Champagne or white wine consumption (glasses per month)	SC	MR Egger	60	-0.288297	0.318635	0.369321	0.749539	0.40139	1.39966	0.851489
Champagne or white wine consumption (glasses per month)	SC	Weighted median	60	-0.20167	0.114923	0.0792892	0.817365	0.652516	1.02386	0.494189
Champagne or white wine consumption (glasses per month)	SC	Weighted mode	60	-0.223639	0.254029	0.382233	0.799604	0.486006	1.31555	0.92427
Champagne or white wine consumption (glasses per month)	SC	BWMR	60	-0.0856194	0.0997664	0.390783	0.917944	0.754906	1.11619	0.87662
Champagne or white wine consumption (glasses per month)	SC	MR-RAPS	60	-0.124787	0.109252	0.253372	0.882685	0.712539	1.09346	0.808842
Champagne or white wine consumption (glasses per month)	SC	MR-ConMix	60	-0.26966	0.0727041	0.0632382	0.763639	0.662218	0.880592	0.262439
Never eat wheat vs no eggs, dairy, wheat or sugar restrictions	SC	IVW	13	-0.0312834	0.306626	0.918737	0.969201	0.531384	1.76774	0.952792
Never eat wheat vs no eggs, dairy, wheat or sugar restrictions	SC	MR Egger	13	-0.133993	0.539618	0.808469	0.874596	0.303721	2.51849	0.967891
Never eat wheat vs no eggs, dairy, wheat or sugar restrictions	SC	Weighted median	13	0.175802	0.4368	0.687334	1.1922	0.506452	2.80648	0.950812
Never eat wheat vs no eggs, dairy, wheat or sugar restrictions	SC	Weighted mode	13	0.154451	0.562265	0.788223	1.16702	0.387675	3.51307	0.963073
Never eat wheat vs no eggs, dairy, wheat or sugar restrictions	SC	BWMR	13	-0.0207059	0.319845	0.948383	0.979507	0.523299	1.83343	0.976844
Never eat wheat vs no eggs, dairy, wheat or sugar restrictions	SC	MR-RAPS	13	-0.0107638	0.330477	0.974017	0.989294	0.517628	1.89074	0.999714
Never eat wheat vs no eggs, dairy, wheat or sugar restrictions	SC	MR-ConMix	13	0.0618664	0.0477041	0.777275	1.06382	0.968861	1.16809	0.860184
Milk type used: Skimmed, semi-skimmed or full cream	SC	IVW	50	-0.0804392	0.107085	0.452548	0.922711	0.748021	1.1382	0.950244
Milk type used: Skimmed, semi-skimmed or full cream	SC	MR Egger	50	-0.212846	0.360907	0.558123	0.808281	0.39843	1.63973	0.964668
Milk type used: Skimmed, semi-skimmed or full cream	SC	Weighted median	50	-0.102084	0.125075	0.414393	0.902953	0.706643	1.1538	0.799874
Milk type used: Skimmed, semi-skimmed or full cream	SC	Weighted mode	50	-0.342849	0.290014	0.242839	0.709746	0.402011	1.25305	0.859806
Milk type used: Skimmed, semi-skimmed or full cream	SC	BWMR	50	-0.0807813	0.108301	0.455729	0.922395	0.745984	1.14052	0.968395
Milk type used: Skimmed, semi-skimmed or full cream	SC	MR-RAPS	50	-0.0994638	0.119749	0.406199	0.905323	0.71593	1.14482	0.864475
Milk type used: Skimmed, semi-skimmed or full cream	SC	MR-ConMix	50	-0.321757	0.072449	0.0315007	0.724874	0.628917	0.835473	0.174304
Spread type: Butter vs never use spread	SC	IVW	46	-0.179045	0.0615168	0.00360851	0.836068	0.741101	0.943205	0.0748765
Spread type: Butter vs never use spread	SC	MR Egger	46	-0.517311	0.198468	0.0124379	0.596121	0.404013	0.879577	0.516174
Spread type: Butter vs never use spread	SC	Weighted median	46	-0.237317	0.0917934	0.0097284	0.788741	0.658868	0.944215	0.231405
Spread type: Butter vs never use spread	SC	Weighted mode	46	-0.333107	0.203609	0.108814	0.716694	0.480859	1.06819	0.859806
Spread type: Butter vs never use spread	SC	BWMR	46	-0.178254	0.0654693	0.00647482	0.83673	0.735964	0.951292	0.127821
Spread type: Butter vs never use spread	SC	MR-RAPS	46	-0.204252	0.0680467	0.00268531	0.815257	0.713464	0.931574	0.0557202
Spread type: Butter vs never use spread	SC	MR-ConMix	46	-0.372179	0.103061	0.0018677	0.689231	0.563167	0.843514	0.0504093
Spread type: Low fat spread vs never use spread	SC	IVW	12	-0.0574311	0.080747	0.476931	0.944187	0.805981	1.10609	0.950244
Spread type: Low fat spread vs never use spread	SC	MR Egger	12	0.120858	0.166492	0.484538	1.12846	0.814267	1.5639	0.93976
Spread type: Low fat spread vs never use spread	SC	Weighted median	12	-0.102116	0.0884955	0.248537	0.902925	0.759141	1.07394	0.736733
Spread type: Low fat spread vs never use spread	SC	Weighted mode	12	-0.143886	0.167101	0.407575	0.865986	0.624126	1.20157	0.92427
Spread type: Low fat spread vs never use spread	SC	BWMR	12	-0.0351183	0.0813304	0.665889	0.965491	0.823225	1.13234	0.976844
Spread type: Low fat spread vs never use spread	SC	MR-RAPS	12	-0.0310665	0.0845894	0.713423	0.969411	0.821304	1.14423	0.984381
Spread type: Low fat spread vs never use spread	SC	MR-ConMix	12	-0.226724	0.0877551	0.139795	0.797141	0.671176	0.946746	0.386765
Spread type: Olive oil spread vs never use spread	SC	IVW	16	-0.146584	0.0714434	0.0401934	0.863653	0.750802	0.993466	0.237494
Spread type: Olive oil spread vs never use spread	SC	MR Egger	16	-0.242031	0.184714	0.211185	0.785032	0.546582	1.12751	0.691517
Spread type: Olive oil spread vs never use spread	SC	Weighted median	16	-0.208831	0.0932287	0.0250921	0.811533	0.676002	0.974235	0.231405
Spread type: Olive oil spread vs never use spread	SC	Weighted mode	16	-0.195681	0.127819	0.146603	0.822275	0.640052	1.05638	0.859806
Spread type: Olive oil spread vs never use spread	SC	BWMR	16	-0.155656	0.0792737	0.0495853	0.855854	0.73269	0.999721	0.278704
Spread type: Olive oil spread vs never use spread	SC	MR-RAPS	16	-0.169594	0.0696952	0.0149592	0.844007	0.736242	0.967547	0.136337
Spread type: Olive oil spread vs never use spread	SC	MR-ConMix	16	-0.241338	0.0890306	0.00746422	0.785576	0.659787	0.935347	0.061953
Milk type used: Full cream vs never have milk	SC	IVW	24	-0.0104947	0.0472988	0.824406	0.98956	0.901946	1.08568	0.950244
Milk type used: Full cream vs never have milk	SC	MR Egger	24	0.112812	0.143268	0.439438	1.11942	0.845359	1.48234	0.935214
Milk type used: Full cream vs never have milk	SC	Weighted median	24	-0.0515855	0.0534743	0.334706	0.949722	0.855221	1.05467	0.739543
Milk type used: Full cream vs never have milk	SC	Weighted mode	24	-0.126469	0.112121	0.270962	0.881201	0.707353	1.09778	0.859806
Milk type used: Full cream vs never have milk	SC	BWMR	24	0.0005483	0.0480605	0.990897	1.00055	0.910601	1.09938	0.990897
Milk type used: Full cream vs never have milk	SC	MR-RAPS	24	0.00374227	0.0519598	0.942584	1.00375	0.906559	1.11136	0.999714
Milk type used: Full cream vs never have milk	SC	MR-ConMix	24	-0.0419789	0.0158163	0.14654	0.95889	0.92962	0.989081	0.392349
Bread type: Brown	SC	IVW	19	-0.0180757	0.204906	0.929706	0.982087	0.657249	1.46747	0.952792
Bread type: Brown	SC	MR Egger	19	-0.56362	0.7654	0.471544	0.569145	0.12697	2.5512	0.93976
Bread type: Brown	SC	Weighted median	19	-0.0396724	0.254234	0.875996	0.961104	0.583932	1.5819	0.990465
Bread type: Brown	SC	Weighted mode	19	-0.458848	0.427698	0.29752	0.632011	0.273314	1.46147	0.859806
Bread type: Brown	SC	BWMR	19	-0.0126819	0.216578	0.953306	0.987398	0.645858	1.50955	0.976844
Bread type: Brown	SC	MR-RAPS	19	-0.0647576	0.23755	0.785156	0.937295	0.588396	1.49308	0.984381
Bread type: Brown	SC	MR-ConMix	19	-0.0723029	0.027551	0.505358	0.930249	0.881348	0.981864	0.655386
Milk type used: Other type of milk	SC	IVW	12	-0.142361	0.566595	0.801615	0.867308	0.285679	2.63311	0.950244
Milk type used: Other type of milk	SC	MR Egger	12	-1.01571	1.71479	0.566787	0.362146	0.0125667	10.4363	0.964668
Milk type used: Other type of milk	SC	Weighted median	12	-0.0364543	0.739264	0.960671	0.964202	0.226409	4.10622	0.994864
Milk type used: Other type of milk	SC	Weighted mode	12	-0.0402277	1.16941	0.973174	0.960571	0.0970756	9.50493	0.997133
Milk type used: Other type of milk	SC	BWMR	12	-0.136163	0.587335	0.816668	0.8727	0.276004	2.7594	0.976844
Milk type used: Other type of milk	SC	MR-RAPS	12	-0.16562	0.614341	0.787475	0.847368	0.254176	2.82494	0.984381
Milk type used: Other type of milk	SC	MR-ConMix	12	-0.569445	0.217857	0.405888	0.565839	0.36919	0.867235	0.633282
Never eat sugar vs no eggs, dairy, wheat or sugar restrictions	SC	IVW	88	0.0698521	0.0665946	0.294217	1.07235	0.941131	1.22186	0.819936
Never eat sugar vs no eggs, dairy, wheat or sugar restrictions	SC	MR Egger	88	-0.0124325	0.213568	0.953714	0.987645	0.649842	1.50104	0.970398
Never eat sugar vs no eggs, dairy, wheat or sugar restrictions	SC	Weighted median	88	0.0490376	0.0977017	0.61573	1.05026	0.867224	1.27193	0.933255
Never eat sugar vs no eggs, dairy, wheat or sugar restrictions	SC	Weighted mode	88	-0.0436691	0.222964	0.845179	0.957271	0.618364	1.48192	0.965503
Never eat sugar vs no eggs, dairy, wheat or sugar restrictions	SC	BWMR	88	0.0732802	0.0726438	0.313089	1.07603	0.933232	1.24068	0.744034
Never eat sugar vs no eggs, dairy, wheat or sugar restrictions	SC	MR-RAPS	88	0.0641377	0.071604	0.370398	1.06624	0.926625	1.22689	0.864475
Never eat sugar vs no eggs, dairy, wheat or sugar restrictions	SC	MR-ConMix	88	-0.139704	0.106888	0.379438	0.869615	0.705249	1.07229	0.617517
Overall lamb or mutton consumption	SC	IVW	105	0.0471832	0.06608	0.475208	1.04831	0.920965	1.19327	0.950244
Overall lamb or mutton consumption	SC	MR Egger	105	0.10351	0.25695	0.6879	1.10906	0.670245	1.83516	0.964668
Overall lamb or mutton consumption	SC	Weighted median	105	0.00168374	0.0859632	0.984373	1.00169	0.846365	1.18551	0.994864
Overall lamb or mutton consumption	SC	Weighted mode	105	-0.0523178	0.205694	0.799729	0.949027	0.634144	1.42026	0.963073
Overall lamb or mutton consumption	SC	BWMR	105	0.0482125	0.0678751	0.477511	1.04939	0.918675	1.19871	0.968395
Overall lamb or mutton consumption	SC	MR-RAPS	105	0.0503618	0.0671722	0.45341	1.05165	0.921921	1.19964	0.892368
Overall lamb or mutton consumption	SC	MR-ConMix	105	-0.0203664	0.0721939	0.848041	0.97984	0.850555	1.12878	0.902402
Red wine consumption (glasses per month)	SC	IVW	118	-0.0185389	0.0631605	0.769125	0.981632	0.867332	1.11099	0.950244
Red wine consumption (glasses per month)	SC	MR Egger	118	0.0886422	0.227366	0.69735	1.09269	0.699776	1.70622	0.964668
Red wine consumption (glasses per month)	SC	Weighted median	118	0.0118408	0.0818572	0.884985	1.01191	0.861914	1.18801	0.990465
Red wine consumption (glasses per month)	SC	Weighted mode	118	-0.0870211	0.229615	0.705385	0.916658	0.58446	1.43767	0.963073
Red wine consumption (glasses per month)	SC	BWMR	118	-0.00663768	0.0646722	0.918252	0.993384	0.875119	1.12763	0.976844
Red wine consumption (glasses per month)	SC	MR-RAPS	118	0.0241376	0.0734962	0.742594	1.02443	0.886996	1.18316	0.984381
Red wine consumption (glasses per month)	SC	MR-ConMix	118	0.0368444	0.0283163	0.615236	1.03753	0.981517	1.09674	0.75095
Other alcohol consumption (glasses per month)	SC	IVW	11	0.0665652	0.142908	0.641365	1.06883	0.807725	1.41434	0.950244
Other alcohol consumption (glasses per month)	SC	MR Egger	11	-0.574153	0.322564	0.108782	0.563182	0.299279	1.05979	0.691517
Other alcohol consumption (glasses per month)	SC	Weighted median	11	0.1713	0.177445	0.334359	1.18685	0.838206	1.6805	0.739543
Other alcohol consumption (glasses per month)	SC	Weighted mode	11	0.324733	0.259692	0.239602	1.38366	0.831717	2.30189	0.859806
Other alcohol consumption (glasses per month)	SC	BWMR	11	0.0213092	0.147178	0.88488	1.02154	0.765551	1.36312	0.976844
Other alcohol consumption (glasses per month)	SC	MR-RAPS	11	0.00158276	0.165068	0.99235	1.00158	0.724735	1.38419	0.999714
Other alcohol consumption (glasses per month)	SC	MR-ConMix	11	0.26587	0.101786	0.0826541	1.30456	1.06862	1.5926	0.299957
Cereal consumption (bowls per week)	SC	IVW	125	-0.145537	0.0640813	0.0231386	0.864558	0.762512	0.980259	0.21339
Cereal consumption (bowls per week)	SC	MR Egger	125	0.0923078	0.234233	0.694201	1.0967	0.692955	1.73569	0.964668
Cereal consumption (bowls per week)	SC	Weighted median	125	-0.13885	0.0832308	0.0952654	0.870358	0.739351	1.02458	0.494189
Cereal consumption (bowls per week)	SC	Weighted mode	125	-0.0607468	0.208251	0.771004	0.941062	0.625678	1.41542	0.963073
Cereal consumption (bowls per week)	SC	BWMR	125	-0.14603	0.0658948	0.026684	0.864132	0.759432	0.983265	0.221477
Cereal consumption (bowls per week)	SC	MR-RAPS	125	-0.126935	0.0709907	0.0737687	0.880791	0.766381	1.01228	0.360165
Cereal consumption (bowls per week)	SC	MR-ConMix	125	-0.0361496	0.0806122	0.556771	0.964496	0.823535	1.12959	0.700182
Overall beef consumption	SC	IVW	86	-0.0795131	0.0791495	0.315092	0.923566	0.790851	1.07855	0.827684
Overall beef consumption	SC	MR Egger	86	-0.171461	0.24551	0.486864	0.842433	0.520659	1.36307	0.93976
Overall beef consumption	SC	Weighted median	86	0.0234091	0.104273	0.82237	1.02369	0.834463	1.25582	0.989228
Overall beef consumption	SC	Weighted mode	86	0.0716777	0.206982	0.729973	1.07431	0.716049	1.61182	0.963073
Overall beef consumption	SC	BWMR	86	-0.0856332	0.0831039	0.302806	0.917931	0.779957	1.08031	0.744034
Overall beef consumption	SC	MR-RAPS	86	-0.0869982	0.0842461	0.30176	0.916679	0.777151	1.08126	0.864475
Overall beef consumption	SC	MR-ConMix	86	-0.109052	0.119388	0.368987	0.896683	0.709601	1.13309	0.612518
Milk type used: Full cream	SC	IVW	28	-0.29323	0.215028	0.172668	0.745851	0.489346	1.13681	0.664519
Milk type used: Full cream	SC	MR Egger	28	-1.5975	0.874232	0.0791531	0.202403	0.03648	1.12299	0.691517
Milk type used: Full cream	SC	Weighted median	28	-0.266522	0.267864	0.31974	0.766039	0.453149	1.29497	0.739543
Milk type used: Full cream	SC	Weighted mode	28	-0.0971714	0.52279	0.853935	0.9074	0.32568	2.52817	0.965503
Milk type used: Full cream	SC	BWMR	28	-0.328338	0.230374	0.15409	0.72012	0.458465	1.13111	0.538153
Milk type used: Full cream	SC	MR-RAPS	28	-0.324813	0.218189	0.136573	0.722663	0.471204	1.10831	0.59661
Milk type used: Full cream	SC	MR-ConMix	28	-0.54192	0.241582	0.040529	0.581631	0.36225	0.933869	0.196954
Milk type used: Semi-skimmed vs never have milk	SC	IVW	18	-0.151943	0.246537	0.537692	0.859038	0.529853	1.39274	0.950244
Milk type used: Semi-skimmed vs never have milk	SC	MR Egger	18	0.36481	0.793729	0.651976	1.44024	0.303948	6.8245	0.964668
Milk type used: Semi-skimmed vs never have milk	SC	Weighted median	18	-0.455534	0.307819	0.138906	0.634109	0.346851	1.15927	0.55038
Milk type used: Semi-skimmed vs never have milk	SC	Weighted mode	18	-0.867655	0.737946	0.25589	0.419935	0.0988622	1.78375	0.859806
Milk type used: Semi-skimmed vs never have milk	SC	BWMR	18	-0.102594	0.266448	0.700205	0.902493	0.535351	1.52142	0.976844
Milk type used: Semi-skimmed vs never have milk	SC	MR-RAPS	18	-0.104475	0.275698	0.704727	0.900798	0.524745	1.54634	0.984381
Milk type used: Semi-skimmed vs never have milk	SC	MR-ConMix	18	-0.60777	0.125	0.034525	0.544564	0.426232	0.695746	0.179098
Overall pork consumption	SC	IVW	67	0.0247939	0.0886719	0.779774	1.0251	0.861566	1.21968	0.950244
Overall pork consumption	SC	MR Egger	67	0.0509175	0.261601	0.846284	1.05224	0.630135	1.75708	0.967891
Overall pork consumption	SC	Weighted median	67	0.0101827	0.1167	0.930469	1.01023	0.803683	1.26987	0.990465
Overall pork consumption	SC	Weighted mode	67	0.0255418	0.238249	0.91495	1.02587	0.643118	1.63642	0.986245
Overall pork consumption	SC	BWMR	67	0.0256279	0.0902197	0.776364	1.02596	0.859673	1.22441	0.976844
Overall pork consumption	SC	MR-RAPS	67	0.0293169	0.0938204	0.754677	1.02975	0.856783	1.23764	0.984381
Overall pork consumption	SC	MR-ConMix	67	0.0984122	0.0377551	0.25666	1.10342	1.02471	1.18817	0.546225
Alcohol drinker status: current vs never	SC	IVW	34	-0.0477724	0.265278	0.857087	0.953351	0.566817	1.60348	0.950244
Alcohol drinker status: current vs never	SC	MR Egger	34	0.489792	0.893485	0.587372	1.63198	0.283246	9.40295	0.964668
Alcohol drinker status: current vs never	SC	Weighted median	34	-0.241151	0.336229	0.473236	0.785723	0.406505	1.5187	0.892695
Alcohol drinker status: current vs never	SC	Weighted mode	34	-0.458307	0.628582	0.471076	0.632353	0.184459	2.1678	0.930935
Alcohol drinker status: current vs never	SC	BWMR	34	-0.0413308	0.266157	0.876595	0.959512	0.569499	1.61662	0.976844
Alcohol drinker status: current vs never	SC	MR-RAPS	34	-0.086896	0.293194	0.766942	0.916772	0.516048	1.62867	0.984381
Alcohol drinker status: current vs never	SC	MR-ConMix	34	-0.19109	0.0729592	0.335695	0.826059	0.71599	0.953048	0.582621
Coffee type: Ground or instant vs other or decaffeinated	SC	IVW	33	-8.36e-05	0.128407	0.999481	0.999916	0.777431	1.28607	0.999481
Coffee type: Ground or instant vs other or decaffeinated	SC	MR Egger	33	0.313758	0.342907	0.367257	1.36856	0.698836	2.6801	0.851489
Coffee type: Ground or instant vs other or decaffeinated	SC	Weighted median	33	-0.045729	0.157881	0.77209	0.955301	0.70105	1.30176	0.989228
Coffee type: Ground or instant vs other or decaffeinated	SC	Weighted mode	33	-0.0799938	0.345329	0.818289	0.923122	0.469147	1.81639	0.963073
Coffee type: Ground or instant vs other or decaffeinated	SC	BWMR	33	0.0121902	0.135861	0.928505	1.01226	0.775616	1.32112	0.976844
Coffee type: Ground or instant vs other or decaffeinated	SC	MR-RAPS	33	0.0211738	0.146386	0.884992	1.0214	0.766637	1.36082	0.999714
Coffee type: Ground or instant vs other or decaffeinated	SC	MR-ConMix	33	-0.000334408	0	0.958829	0.999666	0.999666	0.999666	0.958829
Cereal type: Bran cereal	SC	IVW	16	0.0579847	0.160026	0.717094	1.0597	0.7744	1.45011	0.950244
Cereal type: Bran cereal	SC	MR Egger	16	0.474532	0.474281	0.334034	1.60726	0.634411	4.07195	0.815437
Cereal type: Bran cereal	SC	Weighted median	16	-0.0518619	0.227906	0.81999	0.94946	0.607406	1.48414	0.989228
Cereal type: Bran cereal	SC	Weighted mode	16	-0.385332	0.405345	0.35686	0.680225	0.307338	1.50553	0.910427
Cereal type: Bran cereal	SC	BWMR	16	0.0563582	0.167751	0.736898	1.05798	0.761524	1.46983	0.976844
Cereal type: Bran cereal	SC	MR-RAPS	16	0.04225	0.172471	0.806481	1.04316	0.743941	1.46271	0.984381
Cereal type: Bran cereal	SC	MR-ConMix	16	-0.115969	0.0885204	0.530783	0.890502	0.748661	1.05922	0.67777
Overall processed meat consumption	SC	IVW	95	-0.132505	0.071524	0.0639402	0.875899	0.761327	1.00771	0.312179
Overall processed meat consumption	SC	MR Egger	95	0.28698	0.246818	0.247918	1.3324	0.821369	2.16137	0.691517
Overall processed meat consumption	SC	Weighted median	95	-0.163111	0.0961301	0.0897399	0.849497	0.703614	1.02563	0.494189
Overall processed meat consumption	SC	Weighted mode	95	-0.37871	0.245016	0.125548	0.684744	0.42361	1.10685	0.859806
Overall processed meat consumption	SC	BWMR	95	-0.137521	0.0722779	0.0570839	0.871516	0.7564	1.00415	0.278704
Overall processed meat consumption	SC	MR-RAPS	95	-0.110072	0.0785954	0.161365	0.895769	0.767882	1.04496	0.637778
Overall processed meat consumption	SC	MR-ConMix	95	-0.34802	0.114541	0.012819	0.706085	0.564102	0.883804	0.0851451
Never eat dairy vs no eggs, dairy, wheat or sugar restrictions	SC	IVW	15	0.723979	0.341165	0.0338314	2.06262	1.05685	4.02556	0.234
Never eat dairy vs no eggs, dairy, wheat or sugar restrictions	SC	MR Egger	15	1.38591	0.970286	0.176774	3.99845	0.596991	26.7803	0.691517
Never eat dairy vs no eggs, dairy, wheat or sugar restrictions	SC	Weighted median	15	1.08664	0.462413	0.0187761	2.96431	1.1976	7.33731	0.231405
Never eat dairy vs no eggs, dairy, wheat or sugar restrictions	SC	Weighted mode	15	1.48374	0.673969	0.0449737	4.40941	1.17676	16.5225	0.859806
Never eat dairy vs no eggs, dairy, wheat or sugar restrictions	SC	BWMR	15	0.762055	0.378905	0.0443041	2.14268	1.01959	4.50285	0.278704
Never eat dairy vs no eggs, dairy, wheat or sugar restrictions	SC	MR-RAPS	15	0.839248	0.354984	0.0180698	2.31463	1.15428	4.64141	0.136337
Never eat dairy vs no eggs, dairy, wheat or sugar restrictions	SC	MR-ConMix	15	1.28004	0.505357	0.0124057	3.59679	1.33582	9.68465	0.0851451
Coffee consumption (cups per day)	SC	IVW	106	0.00621402	0.0588872	0.91596	1.00623	0.896547	1.12934	0.952792
Coffee consumption (cups per day)	SC	MR Egger	106	-0.0894115	0.137569	0.517165	0.914469	0.698341	1.19749	0.953883
Coffee consumption (cups per day)	SC	Weighted median	106	0.0604226	0.0962983	0.530363	1.06229	0.87957	1.28296	0.933255
Coffee consumption (cups per day)	SC	Weighted mode	106	0.116889	0.108483	0.283732	1.124	0.908702	1.3903	0.859806
Coffee consumption (cups per day)	SC	BWMR	106	-0.00170072	0.059639	0.97725	0.998301	0.888169	1.12209	0.989168
Coffee consumption (cups per day)	SC	MR-RAPS	106	0.000525071	0.0712977	0.994124	1.00053	0.870038	1.15058	0.999714
Coffee consumption (cups per day)	SC	MR-ConMix	106	0.024572	0.00943878	0.422987	1.02488	1.00609	1.04401	0.633282
Drinks usually with meals in current drinkers (yes and it varies vs no)	SC	IVW	84	-0.136296	0.0759688	0.0727961	0.872584	0.751868	1.01268	0.335671
Drinks usually with meals in current drinkers (yes and it varies vs no)	SC	MR Egger	84	-0.440796	0.262712	0.0971807	0.643524	0.384538	1.07694	0.691517
Drinks usually with meals in current drinkers (yes and it varies vs no)	SC	Weighted median	84	-0.128462	0.0999485	0.198696	0.879447	0.722989	1.06976	0.634298
Drinks usually with meals in current drinkers (yes and it varies vs no)	SC	Weighted mode	84	-0.291667	0.251994	0.250413	0.747017	0.455858	1.22414	0.859806
Drinks usually with meals in current drinkers (yes and it varies vs no)	SC	BWMR	84	-0.155414	0.0795703	0.0507998	0.856061	0.732441	1.00054	0.278704
Drinks usually with meals in current drinkers (yes and it varies vs no)	SC	MR-RAPS	84	-0.14625	0.0863327	0.0902589	0.863941	0.729451	1.02323	0.416194
Drinks usually with meals in current drinkers (yes and it varies vs no)	SC	MR-ConMix	84	-0.463185	0.141582	0.0582656	0.629276	0.476787	0.830535	0.254529
Temperature of hot drinks	SC	IVW	136	0.128174	0.065138	0.0490986	1.13675	1.0005	1.29155	0.254699
Temperature of hot drinks	SC	MR Egger	136	0.468923	0.245079	0.0578354	1.59827	0.988634	2.58384	0.691517
Temperature of hot drinks	SC	Weighted median	136	0.113127	0.0772981	0.143327	1.11977	0.96235	1.30295	0.55038
Temperature of hot drinks	SC	Weighted mode	136	0.133153	0.177279	0.453903	1.14243	0.807096	1.61708	0.92427
Temperature of hot drinks	SC	BWMR	136	0.106398	0.0707293	0.132505	1.11226	0.968282	1.27766	0.52345
Temperature of hot drinks	SC	MR-RAPS	136	0.0638586	0.0623458	0.30571	1.06594	0.94333	1.20449	0.864475
Temperature of hot drinks	SC	MR-ConMix	136	0.104652	0.0964286	0.300781	1.11032	0.919111	1.34132	0.580578
Milk type used: Other milk vs never have milk	SC	IVW	15	0.0111042	0.0413801	0.788433	1.01117	0.932393	1.09659	0.950244
Milk type used: Other milk vs never have milk	SC	MR Egger	15	0.101813	0.0769181	0.208423	1.10718	0.952232	1.28733	0.691517
Milk type used: Other milk vs never have milk	SC	Weighted median	15	0.0693078	0.0522361	0.184569	1.07177	0.967466	1.18731	0.61277
Milk type used: Other milk vs never have milk	SC	Weighted mode	15	0.114765	0.0744616	0.145547	1.12161	0.969302	1.29785	0.859806
Milk type used: Other milk vs never have milk	SC	BWMR	15	0.0209561	0.042316	0.620438	1.02118	0.939899	1.10948	0.976844
Milk type used: Other milk vs never have milk	SC	MR-RAPS	15	0.0336302	0.0480306	0.483814	1.0342	0.941284	1.13629	0.892368
Milk type used: Other milk vs never have milk	SC	MR-ConMix	15	0.0437916	0.0168367	0.100742	1.04476	1.01085	1.07982	0.334462
Non-butter spread type details: Olive oil based spread (eg: Bertolli)	SC	IVW	15	-0.0271911	0.23849	0.909227	0.973175	0.609796	1.55309	0.952792
Non-butter spread type details: Olive oil based spread (eg: Bertolli)	SC	MR Egger	15	-0.271544	0.577191	0.645823	0.762202	0.245898	2.36257	0.964668
Non-butter spread type details: Olive oil based spread (eg: Bertolli)	SC	Weighted median	15	-0.310145	0.275617	0.260474	0.733341	0.427263	1.25868	0.739543
Non-butter spread type details: Olive oil based spread (eg: Bertolli)	SC	Weighted mode	15	-0.395694	0.448779	0.39282	0.673213	0.279347	1.62241	0.92427
Non-butter spread type details: Olive oil based spread (eg: Bertolli)	SC	BWMR	15	-0.0470981	0.218871	0.829622	0.953994	0.62121	1.46505	0.976844
Non-butter spread type details: Olive oil based spread (eg: Bertolli)	SC	MR-RAPS	15	-0.0797456	0.356637	0.823065	0.923351	0.458978	1.85756	0.990064
Non-butter spread type details: Olive oil based spread (eg: Bertolli)	SC	MR-ConMix	15	-0.108764	0.0415816	0.464583	0.896942	0.826741	0.973104	0.642674
Ground coffee consumption	SC	IVW	29	-0.0378911	0.118912	0.749994	0.962818	0.762648	1.21553	0.950244
Ground coffee consumption	SC	MR Egger	29	-0.0190421	0.364376	0.958707	0.981138	0.48036	2.00398	0.970398
Ground coffee consumption	SC	Weighted median	29	0.0251369	0.164717	0.878708	1.02546	0.742518	1.41621	0.990465
Ground coffee consumption	SC	Weighted mode	29	0.0915818	0.286095	0.751261	1.09591	0.625525	1.92	0.963073
Ground coffee consumption	SC	BWMR	29	-0.0423164	0.124907	0.734773	0.958566	0.750411	1.22446	0.976844
Ground coffee consumption	SC	MR-RAPS	29	-0.0729639	0.124741	0.558598	0.929634	0.727999	1.18712	0.965909
Ground coffee consumption	SC	MR-ConMix	29	-0.151564	0.0579082	0.318985	0.859363	0.767157	0.962651	0.582621
Cereal type: Biscuit cereal	SC	IVW	27	0.319628	0.146228	0.0288284	1.37662	1.03357	1.83351	0.217523
Cereal type: Biscuit cereal	SC	MR Egger	27	0.451689	0.407285	0.277975	1.57096	0.707095	3.49023	0.720998
Cereal type: Biscuit cereal	SC	Weighted median	27	0.261647	0.174831	0.134506	1.29907	0.922173	1.83	0.55038
Cereal type: Biscuit cereal	SC	Weighted mode	27	0.183347	0.340228	0.594544	1.20123	0.616621	2.3401	0.963073
Cereal type: Biscuit cereal	SC	BWMR	27	0.340517	0.156883	0.0299676	1.40567	1.03358	1.91173	0.226119
Cereal type: Biscuit cereal	SC	MR-RAPS	27	0.367438	0.150806	0.0148302	1.44403	1.0745	1.94064	0.136337
Cereal type: Biscuit cereal	SC	MR-ConMix	27	0.643744	0.338776	0.124781	1.90359	0.979948	3.69782	0.369888
Coffee type: Decaffeinated coffee (any type)	SC	IVW	114	0.0291328	0.062116	0.639065	1.02956	0.911545	1.16286	0.950244
Coffee type: Decaffeinated coffee (any type)	SC	MR Egger	114	0.0809831	0.253379	0.749857	1.08435	0.659918	1.78177	0.967891
Coffee type: Decaffeinated coffee (any type)	SC	Weighted median	114	0.00554628	0.0772061	0.942731	1.00556	0.86435	1.16984	0.990465
Coffee type: Decaffeinated coffee (any type)	SC	Weighted mode	114	-0.0140676	0.196721	0.943118	0.986031	0.670561	1.44991	0.990871
Coffee type: Decaffeinated coffee (any type)	SC	BWMR	114	0.0297549	0.0652391	0.648325	1.0302	0.906546	1.17073	0.976844
Coffee type: Decaffeinated coffee (any type)	SC	MR-RAPS	114	0.0221443	0.0653264	0.734626	1.02239	0.899519	1.16205	0.984381
Coffee type: Decaffeinated coffee (any type)	SC	MR-ConMix	114	-0.0352656	0.0443878	0.726957	0.965349	0.884913	1.0531	0.826541
Never eat eggs vs no eggs, dairy, wheat or sugar restrictions	SC	IVW	12	-0.0562044	0.3156	0.858654	0.945346	0.509268	1.75483	0.950244
Never eat eggs vs no eggs, dairy, wheat or sugar restrictions	SC	MR Egger	12	-1.59129	0.816061	0.0797538	0.203664	0.0411404	1.00823	0.691517
Never eat eggs vs no eggs, dairy, wheat or sugar restrictions	SC	Weighted median	12	-0.105617	0.434256	0.80784	0.899769	0.384136	2.10755	0.989228
Never eat eggs vs no eggs, dairy, wheat or sugar restrictions	SC	Weighted mode	12	-0.0897862	0.620215	0.887514	0.914127	0.271062	3.08279	0.980156
Never eat eggs vs no eggs, dairy, wheat or sugar restrictions	SC	BWMR	12	-0.0362883	0.3321	0.912989	0.964362	0.502981	1.84897	0.976844
Never eat eggs vs no eggs, dairy, wheat or sugar restrictions	SC	MR-RAPS	12	-0.0877864	0.34036	0.796467	0.915957	0.470062	1.78482	0.984381
Never eat eggs vs no eggs, dairy, wheat or sugar restrictions	SC	MR-ConMix	12	-0.224817	0.0859694	0.334889	0.798662	0.674814	0.945239	0.582621
Notes: MR, mendelian randomization; SC, senile cataract; IVW, inverse-variance weighted; BWMR, Bayesian weighted mendelian randomization; RAPS, robust adjusted profile score; ConMix, contamination mixture.

## Sheet: S5
Supplementary Table 5.1 Pleiotropy results from Egger intercept analysis for forward MR analysis of relationships between dietary habits on senile cataract						Supplementary Table 5.2 Heterogeneity results from the Cochran's Q test for forward MR analysis of relationships between dietary habits on senile cataract
Exposure	Outcome	Egger_intercept	SE	P-value		Exposure	Outcome	Method	Q	P-value
Spread type: Other oil-based spread vs never use spread	SC	0.00231048	0.0048004	0.633473		Spread type: Other oil-based spread vs never use spread	SC	MR Egger	42.4562	0.125335
Spread type: Flora/Benecol vs never use spread	SC	0.00347461	0.00543389	0.529456		Spread type: Other oil-based spread vs never use spread	SC	Inverse variance weighted	42.7543	0.144234
Spread type: Low fat spread	SC	1.97228e-05	0.0078223	0.998038		Spread type: Flora/Benecol vs never use spread	SC	MR Egger	24.325	0.277577
Spread type: Tub margarine	SC	0.00777409	0.00513467	0.142558		Spread type: Flora/Benecol vs never use spread	SC	Inverse variance weighted	24.7987	0.3068
Spread type: All spreads vs never use spread	SC	0.00567303	0.0050867	0.271231		Spread type: Low fat spread	SC	MR Egger	15.1508	0.126659
Spread type: Butter and margarine spreads vs oil-based spreads	SC	-0.0204983	0.00520637	0.000374299		Spread type: Low fat spread	SC	Inverse variance weighted	15.1508	0.175695
Water consumption (glasses per day)	SC	0.00284192	0.00219402	0.196856		Spread type: Tub margarine	SC	MR Egger	31.3206	0.178621
Never eat sugar vs no sugar	SC	0.00108737	0.00291499	0.710091		Spread type: Tub margarine	SC	Inverse variance weighted	34.1925	0.130246
Spread type: Butter and butter-like spreads vs oil-based spreads	SC	-0.0014682	0.00589368	0.805091		Spread type: All spreads vs never use spread	SC	MR Egger	78.9893	0.000335124
Milk type used: Skimmed vs never have milk	SC	-0.00462822	0.00632373	0.473663		Spread type: All spreads vs never use spread	SC	Inverse variance weighted	81.3856	0.000255982
Cereal type: Oat cereal (e.g. Ready Brek, porridge)	SC	-0.00013416	0.00542016	0.980511		Spread type: Butter and margarine spreads vs oil-based spreads	SC	MR Egger	47.36	0.0792773
Alcohol drinker status: current or former vs never	SC	-0.0069588	0.00556432	0.219872		Spread type: Butter and margarine spreads vs oil-based spreads	SC	Inverse variance weighted	68.3353	0.000912099
Alcohol usually taken with meals(yes and it varies vs no)	SC	-0.00305745	0.00382937	0.426597		Water consumption (glasses per day)	SC	MR Egger	221.495	0.0243506
Pieces of dried fruit per day	SC	0.00841486	0.00378432	0.0285961		Water consumption (glasses per day)	SC	Inverse variance weighted	223.537	0.0219928
Spread type: Low fat spread vs never use spread	SC	-0.00888535	0.00730282	0.251654		Never eat sugar vs no sugar	SC	MR Egger	70.4533	0.814634
Spread type: Olive oil spread vs never use spread	SC	0.00347252	0.00617113	0.582536		Never eat sugar vs no sugar	SC	Inverse variance weighted	70.5924	0.832284
Milk type used: Full cream vs never have milk	SC	-0.00608152	0.00666683	0.371549		Spread type: Butter and butter-like spreads vs oil-based spreads	SC	MR Egger	47.19	0.0130795
Bread type: Brown	SC	0.00626094	0.00845507	0.469104		Spread type: Butter and butter-like spreads vs oil-based spreads	SC	Inverse variance weighted	47.2945	0.0173738
Bread type: White vs wholemeal/wholegrain and brown	SC	0.00352151	0.00275807	0.203741		Milk type used: Skimmed vs never have milk	SC	MR Egger	26.6134	0.086537
Spread type: Flora Pro-Active/Benecol	SC	-0.000395409	0.00507611	0.938485		Milk type used: Skimmed vs never have milk	SC	Inverse variance weighted	27.4054	0.0955587
Milk type used: Other type of milk	SC	0.00714433	0.0132399	0.601276		Cereal type: Oat cereal (e.g. Ready Brek, porridge)	SC	MR Egger	23.3964	0.220333
Never eat sugar vs no eggs, dairy, wheat or sugar restrictions	SC	0.00114425	0.00282082	0.68601		Cereal type: Oat cereal (e.g. Ready Brek, porridge)	SC	Inverse variance weighted	23.3971	0.269717
Never eat wheat vs no wheat restrictions	SC	0.00215336	0.00626061	0.737366		Alcohol drinker status: current or former vs never	SC	MR Egger	46.7749	0.0565913
Overall poultry consumption	SC	0.00206772	0.00409047	0.615431		Alcohol drinker status: current or former vs never	SC	Inverse variance weighted	48.9918	0.0462802
Pieces of fresh fruit per day	SC	-0.00202252	0.00247994	0.415871		Alcohol usually taken with meals(yes and it varies vs no)	SC	MR Egger	135.291	0.00511928
Milk type used: Skimmed	SC	0.00374823	0.00600809	0.537007		Alcohol usually taken with meals(yes and it varies vs no)	SC	Inverse variance weighted	136.19	0.00536722
Bread type: Wholemeal/wholegrain vs white and brown	SC	0.00201233	0.00335065	0.549244		Pieces of dried fruit per day	SC	MR Egger	137.562	0.00184877
Overall lamb or mutton consumption	SC	-0.000791766	0.00348924	0.820938		Pieces of dried fruit per day	SC	Inverse variance weighted	144.876	0.000592321
Spread type: Butter/spreadable butter	SC	-7.00066e-05	0.00373703	0.985104		Spread type: Low fat spread vs never use spread	SC	MR Egger	15.5278	0.113972
Spread type: Tub margarine vs never use spread	SC	-0.00435106	0.00786195	0.585307		Spread type: Low fat spread vs never use spread	SC	Inverse variance weighted	17.8264	0.0856964
Never eat eggs vs no eggs restrictions	SC	0.0174929	0.00771678	0.063943		Spread type: Olive oil spread vs never use spread	SC	MR Egger	18.428	0.187977
Cereal type: Muesli	SC	0.000987651	0.00461941	0.831321		Spread type: Olive oil spread vs never use spread	SC	Inverse variance weighted	18.8448	0.220854
Red wine consumption (glasses per month)	SC	-0.00153523	0.00312769	0.624458		Milk type used: Full cream vs never have milk	SC	MR Egger	35.9565	0.0306939
Spirits consumption (measures per month)	SC	-0.000279076	0.0041909	0.947223		Milk type used: Full cream vs never have milk	SC	Inverse variance weighted	37.3165	0.0301157
Other alcohol consumption (glasses per month)	SC	0.0180466	0.00840478	0.0603129		Bread type: Brown	SC	MR Egger	24.7097	0.101398
Never eat dairy vs no dairy restrictions	SC	-0.00454879	0.00675089	0.512238		Bread type: Brown	SC	Inverse variance weighted	25.5067	0.111583
Cereal consumption (bowls per week)	SC	-0.00330609	0.00313179	0.293195		Bread type: White vs wholemeal/wholegrain and brown	SC	MR Egger	170.48	0.0582123
Cups of tea per day	SC	-5.4396e-05	0.00269143	0.983908		Bread type: White vs wholemeal/wholegrain and brown	SC	Inverse variance weighted	172.423	0.0532087
Overall beef consumption	SC	0.00132358	0.00334343	0.693202		Spread type: Flora Pro-Active/Benecol	SC	MR Egger	33.7223	0.17427
Milk type used: Semi-skimmed	SC	0.00693751	0.00543689	0.213681		Spread type: Flora Pro-Active/Benecol	SC	Inverse variance weighted	33.7298	0.20991
Bread consumption (slices per week)	SC	0.00491632	0.00305682	0.110798		Milk type used: Other type of milk	SC	MR Egger	6.64501	0.758479
Cereal type: Cornflakes/frosties	SC	0.00797536	0.00419002	0.0621304		Milk type used: Other type of milk	SC	Inverse variance weighted	6.93619	0.804227
Milk type used: Full cream	SC	0.0111947	0.00728436	0.136421		Never eat sugar vs no eggs, dairy, wheat or sugar restrictions	SC	MR Egger	86.5656	0.462609
Milk type used: Soy milk vs never have milk	SC	-0.00780658	0.00597445	0.204244		Never eat sugar vs no eggs, dairy, wheat or sugar restrictions	SC	Inverse variance weighted	86.7312	0.487961
Fortified wine consumption (glasses per month)	SC	-0.00238807	0.00729833	0.749149		Never eat wheat vs no wheat restrictions	SC	MR Egger	8.83452	0.637163
Overall non-oily fish consumption	SC	-0.00222059	0.00397621	0.578751		Never eat wheat vs no wheat restrictions	SC	Inverse variance weighted	8.95283	0.706954
Milk type used: Semi-skimmed vs never have milk	SC	-0.00620707	0.00904691	0.502473		Overall poultry consumption	SC	MR Egger	62.7822	0.105917
Overall pork consumption	SC	-0.000377867	0.00355644	0.915712		Overall poultry consumption	SC	Inverse variance weighted	63.1031	0.119054
Alcohol drinker status: current vs never	SC	-0.00370783	0.0058796	0.532763		Pieces of fresh fruit per day	SC	MR Egger	252.02	0.000100763
Overall alcohol intake	SC	-0.000594693	0.00250329	0.812445		Pieces of fresh fruit per day	SC	Inverse variance weighted	252.983	0.00010477
Cereal type: Bran cereal	SC	-0.00588785	0.00631078	0.366641		Milk type used: Skimmed	SC	MR Egger	49.4764	0.0326471
Milk type used: Any milk vs never have milk	SC	-0.00964517	0.00891876	0.296579		Milk type used: Skimmed	SC	Inverse variance weighted	50.0599	0.0372873
Coffee type: Ground or instant vs other or decaffeinated	SC	-0.00567217	0.00574618	0.331226		Bread type: Wholemeal/wholegrain vs white and brown	SC	MR Egger	174.701	0.00101973
Bread type: Wholemeal or wholegrain	SC	0.00143744	0.00345793	0.678499		Bread type: Wholemeal/wholegrain vs white and brown	SC	Inverse variance weighted	175.222	0.001143
Spread type: Any oil based spread vs never use spread	SC	0.00476632	0.00589212	0.425896		Overall lamb or mutton consumption	SC	MR Egger	131.558	0.0303078
Milk type used: Soy milk	SC	0.00408136	0.00542771	0.460427		Overall lamb or mutton consumption	SC	Inverse variance weighted	131.623	0.0348939
Overall processed meat consumption	SC	-0.00583178	0.00328745	0.0793439		Spread type: Butter/spreadable butter	SC	MR Egger	108.857	0.00520382
Bread type: White	SC	0.00115976	0.00289644	0.689535		Spread type: Butter/spreadable butter	SC	Inverse variance weighted	108.858	0.00647792
Never eat dairy vs no eggs, dairy, wheat or sugar restrictions	SC	-0.00504148	0.00690131	0.478038		Spread type: Tub margarine vs never use spread	SC	MR Egger	49.5785	0.00104607
Overall cheese consumption	SC	-0.00141172	0.00275602	0.609239		Spread type: Tub margarine vs never use spread	SC	Inverse variance weighted	50.2387	0.0013202
Coffee consumption (cups per day)	SC	0.00170865	0.00222055	0.443357		Never eat eggs vs no eggs restrictions	SC	MR Egger	2.56759	0.860828
Overall oily fish consumption	SC	0.00361553	0.00305941	0.239284		Never eat eggs vs no eggs restrictions	SC	Inverse variance weighted	7.70623	0.359209
Tablespoons of cooked vegetables per day	SC	-0.0056761	0.00387259	0.145928		Cereal type: Muesli	SC	MR Egger	98.5554	0.0138675
Alcohol consumption (drinks per month)	SC	0.000659548	0.00235625	0.779858		Cereal type: Muesli	SC	Inverse variance weighted	98.6198	0.016771
Drinks usually with meals in current drinkers (yes and it varies vs no)	SC	0.00445367	0.00367925	0.229571		Red wine consumption (glasses per month)	SC	MR Egger	169.418	0.000900502
Temperature of hot drinks	SC	-0.00474854	0.00329347	0.151691		Red wine consumption (glasses per month)	SC	Inverse variance weighted	169.77	0.00104312
Milk type used: Dairy-based milk vs never have milk	SC	0.0107568	0.00868157	0.233199		Spirits consumption (measures per month)	SC	MR Egger	64.7857	0.0135313
Drinks usually with meals in current drinkers (yes vs no)	SC	0.00115828	0.00352017	0.742752		Spirits consumption (measures per month)	SC	Inverse variance weighted	64.7925	0.0174436
Frequency of adding salt to food	SC	-0.00360617	0.00236667	0.129446		Other alcohol consumption (glasses per month)	SC	MR Egger	9.05812	0.431927
Milk type used: Other milk vs never have milk	SC	-0.0104975	0.00759629	0.190281		Other alcohol consumption (glasses per month)	SC	Inverse variance weighted	13.6983	0.187205
Non-butter spread type details: Olive oil based spread (eg: Bertolli)	SC	0.00392144	0.00838375	0.647712		Never eat dairy vs no dairy restrictions	SC	MR Egger	15.3901	0.283634
Tablespoons of raw vegetables per day	SC	0.00582568	0.00348419	0.0974395		Never eat dairy vs no dairy restrictions	SC	Inverse variance weighted	15.9276	0.317814
Beer or cider consumption (glasses per month)	SC	-0.00387903	0.00288099	0.181876		Cereal consumption (bowls per week)	SC	MR Egger	190.177	9.7428e-05
Spread type: Butter and margarine vs never use spread	SC	0.00439179	0.00380608	0.254144		Cereal consumption (bowls per week)	SC	Inverse variance weighted	191.9	8.88359e-05
Cereal type: Biscuit cereal	SC	-0.00216436	0.00621385	0.730522		Cups of tea per day	SC	MR Egger	171.257	0.00219409
Ground coffee consumption	SC	-0.000330165	0.0060198	0.956665		Cups of tea per day	SC	Inverse variance weighted	171.258	0.00264853
Spread type: Other oil-based spread	SC	-0.00407266	0.00526238	0.449608		Overall beef consumption	SC	MR Egger	114.384	0.0154068
Coffee type: Decaffeinated coffee (any type)	SC	-0.000793035	0.00375607	0.833166		Overall beef consumption	SC	Inverse variance weighted	114.598	0.0178806
Never eat eggs vs no eggs, dairy, wheat or sugar restrictions	SC	0.0140178	0.00687215	0.0686701		Milk type used: Semi-skimmed	SC	MR Egger	38.3073	0.0431626
Never eat wheat vs no eggs, dairy, wheat or sugar restrictions	SC	0.00147655	0.00638347	0.821321		Milk type used: Semi-skimmed	SC	Inverse variance weighted	40.8022	0.0324858
Champagne or white wine consumption (glasses per month)	SC	0.00338687	0.00464811	0.469145		Bread consumption (slices per week)	SC	MR Egger	127.981	0.0553271
Milk type used: Skimmed, semi-skimmed or full cream	SC	0.00187178	0.00486808	0.702306		Bread consumption (slices per week)	SC	Inverse variance weighted	131.164	0.0427791
Spread type: Butter vs never use spread	SC	0.00685993	0.00382664	0.0799008		Cereal type: Cornflakes/frosties	SC	MR Egger	67.4776	0.140018
						Cereal type: Cornflakes/frosties	SC	Inverse variance weighted	71.8431	0.0891016
						Milk type used: Full cream	SC	MR Egger	35.4412	0.102434
						Milk type used: Full cream	SC	Inverse variance weighted	38.6606	0.0679982
						Milk type used: Soy milk vs never have milk	SC	MR Egger	24.9317	0.353818
						Milk type used: Soy milk vs never have milk	SC	Inverse variance weighted	26.7824	0.314696
						Fortified wine consumption (glasses per month)	SC	MR Egger	16.8235	0.156358
						Fortified wine consumption (glasses per month)	SC	Inverse variance weighted	16.9736	0.200513
						Overall non-oily fish consumption	SC	MR Egger	70.5874	0.0907894
						Overall non-oily fish consumption	SC	Inverse variance weighted	70.9805	0.100844
						Milk type used: Semi-skimmed vs never have milk	SC	MR Egger	24.1849	0.0855421
						Milk type used: Semi-skimmed vs never have milk	SC	Inverse variance weighted	24.8965	0.0970506
						Overall pork consumption	SC	MR Egger	93.5438	0.0117278
						Overall pork consumption	SC	Inverse variance weighted	93.5601	0.0144619
						Alcohol drinker status: current vs never	SC	MR Egger	45.4077	0.0585224
						Alcohol drinker status: current vs never	SC	Inverse variance weighted	45.972	0.066142
						Overall alcohol intake	SC	MR Egger	369.295	2.93136e-10
						Overall alcohol intake	SC	Inverse variance weighted	369.392	3.79059e-10
						Cereal type: Bran cereal	SC	MR Egger	12.8082	0.541676
						Cereal type: Bran cereal	SC	Inverse variance weighted	13.6787	0.550024
						Milk type used: Any milk vs never have milk	SC	MR Egger	22.8133	0.0881842
						Milk type used: Any milk vs never have milk	SC	Inverse variance weighted	24.5921	0.0773472
						Coffee type: Ground or instant vs other or decaffeinated	SC	MR Egger	46.987	0.0328252
						Coffee type: Ground or instant vs other or decaffeinated	SC	Inverse variance weighted	48.464	0.0311627
						Bread type: Wholemeal or wholegrain	SC	MR Egger	147.271	0.00277413
						Bread type: Wholemeal or wholegrain	SC	Inverse variance weighted	147.518	0.00325062
						Spread type: Any oil based spread vs never use spread	SC	MR Egger	38.421	0.0553188
						Spread type: Any oil based spread vs never use spread	SC	Inverse variance weighted	39.388	0.0583902
						Milk type used: Soy milk	SC	MR Egger	20.0217	0.519884
						Milk type used: Soy milk	SC	Inverse variance weighted	20.5872	0.546361
						Overall processed meat consumption	SC	MR Egger	110.695	0.101787
						Overall processed meat consumption	SC	Inverse variance weighted	114.441	0.0745822
						Bread type: White	SC	MR Egger	133.199	0.31315
						Bread type: White	SC	Inverse variance weighted	133.368	0.331865
						Never eat dairy vs no eggs, dairy, wheat or sugar restrictions	SC	MR Egger	15.6784	0.266931
						Never eat dairy vs no eggs, dairy, wheat or sugar restrictions	SC	Inverse variance weighted	16.322	0.294106
						Overall cheese consumption	SC	MR Egger	215.354	0.000457175
						Overall cheese consumption	SC	Inverse variance weighted	215.728	0.000521788
						Coffee consumption (cups per day)	SC	MR Egger	149.17	0.00246153
						Coffee consumption (cups per day)	SC	Inverse variance weighted	150.02	0.00260945
						Overall oily fish consumption	SC	MR Egger	214.248	6.8346e-05
						Overall oily fish consumption	SC	Inverse variance weighted	216.37	5.79927e-05
						Tablespoons of cooked vegetables per day	SC	MR Egger	149.891	0.000583329
						Tablespoons of cooked vegetables per day	SC	Inverse variance weighted	153.177	0.000393885
						Alcohol consumption (drinks per month)	SC	MR Egger	269.706	3.89386e-05
						Alcohol consumption (drinks per month)	SC	Inverse variance weighted	269.821	4.67901e-05
						Drinks usually with meals in current drinkers (yes and it varies vs no)	SC	MR Egger	124.195	0.00183219
						Drinks usually with meals in current drinkers (yes and it varies vs no)	SC	Inverse variance weighted	126.415	0.00151678
						Temperature of hot drinks	SC	MR Egger	231.155	3.76786e-07
						Temperature of hot drinks	SC	Inverse variance weighted	234.741	2.27582e-07
						Milk type used: Dairy-based milk vs never have milk	SC	MR Egger	26.0462	0.0533816
						Milk type used: Dairy-based milk vs never have milk	SC	Inverse variance weighted	28.5454	0.0389553
						Drinks usually with meals in current drinkers (yes vs no)	SC	MR Egger	154.266	0.00345169
						Drinks usually with meals in current drinkers (yes vs no)	SC	Inverse variance weighted	154.418	0.00407271
						Frequency of adding salt to food	SC	MR Egger	228.942	0.0014676
						Frequency of adding salt to food	SC	Inverse variance weighted	232.087	0.00109816
						Milk type used: Other milk vs never have milk	SC	MR Egger	18.6978	0.132777
						Milk type used: Other milk vs never have milk	SC	Inverse variance weighted	21.4445	0.0907722
						Non-butter spread type details: Olive oil based spread (eg: Bertolli)	SC	MR Egger	22.9547	0.0422227
						Non-butter spread type details: Olive oil based spread (eg: Bertolli)	SC	Inverse variance weighted	23.3411	0.0549415
						Tablespoons of raw vegetables per day	SC	MR Egger	139.206	0.0198249
						Tablespoons of raw vegetables per day	SC	Inverse variance weighted	142.843	0.0139245
						Beer or cider consumption (glasses per month)	SC	MR Egger	86.6669	0.341058
						Beer or cider consumption (glasses per month)	SC	Inverse variance weighted	88.5829	0.31723
						Spread type: Butter and margarine vs never use spread	SC	MR Egger	60.9366	0.117825
						Spread type: Butter and margarine vs never use spread	SC	Inverse variance weighted	62.5924	0.108936
						Cereal type: Biscuit cereal	SC	MR Egger	37.583	0.0507786
						Cereal type: Biscuit cereal	SC	Inverse variance weighted	37.7654	0.0636649
						Ground coffee consumption	SC	MR Egger	29.3291	0.345123
						Ground coffee consumption	SC	Inverse variance weighted	29.3324	0.395817
						Spread type: Other oil-based spread	SC	MR Egger	17.2491	0.437618
						Spread type: Other oil-based spread	SC	Inverse variance weighted	17.8568	0.465122
						Coffee type: Decaffeinated coffee (any type)	SC	MR Egger	171.782	0.000242343
						Coffee type: Decaffeinated coffee (any type)	SC	Inverse variance weighted	171.85	0.000301331
						Never eat eggs vs no eggs, dairy, wheat or sugar restrictions	SC	MR Egger	4.02761	0.946093
						Never eat eggs vs no eggs, dairy, wheat or sugar restrictions	SC	Inverse variance weighted	8.1884	0.696334
						Never eat wheat vs no eggs, dairy, wheat or sugar restrictions	SC	MR Egger	7.87734	0.724248
						Never eat wheat vs no eggs, dairy, wheat or sugar restrictions	SC	Inverse variance weighted	7.93084	0.790511
						Champagne or white wine consumption (glasses per month)	SC	MR Egger	98.8137	0.000670123
						Champagne or white wine consumption (glasses per month)	SC	Inverse variance weighted	99.7182	0.00073211
						Milk type used: Skimmed, semi-skimmed or full cream	SC	MR Egger	69.9302	0.0210491
						Milk type used: Skimmed, semi-skimmed or full cream	SC	Inverse variance weighted	70.1456	0.02536
						Spread type: Butter vs never use spread	SC	MR Egger	38.048	0.723615
						Spread type: Butter vs never use spread	SC	Inverse variance weighted	41.2617	0.631067
Notes: MR, mendelian randomization; SC, senile cataract.

## Sheet: S6
Supplementary Table 6. Detailed information of instrumental variables used in the reverse MR analysis
Outcome	Exposure	SNP	Effect_allele	Other_allele	CHR	Position	Beta	SE	P-value	F
Bread type White	SC	rs1014607	A	G	10	28735201	-0.05919	0.00892381	3.29e-11	43.9943
Bread type White	SC	rs10151339	T	G	14	60346698	-0.0418827	0.00758854	3.41e-08	30.4616
Bread type White	SC	rs10193587	C	T	2	136167869	0.0375277	0.00752719	6.18e-07	24.8564
Bread type White	SC	rs10206080	T	G	2	208159471	0.050184	0.00890609	1.75e-08	31.7509
Bread type White	SC	rs10258092	C	T	7	28507989	0.061337	0.00915458	2.08e-11	44.8919
Bread type White	SC	rs10483310	G	A	14	26125694	-0.0327733	0.00675688	1.23e-06	23.526
Bread type White	SC	rs10484565	A	G	6	32827255	0.056559	0.0103042	4.04e-08	30.1283
Bread type White	SC	rs10509739	T	C	10	99873553	0.0598942	0.0101829	4.06e-09	34.5961
Bread type White	SC	rs10739467	T	C	9	116536066	-0.0338176	0.00660262	3.03e-07	26.2333
Bread type White	SC	rs10759291	G	A	9	108531199	0.0322809	0.00690363	2.93e-06	21.8643
Bread type White	SC	rs10902641	A	G	17	1030916	0.0469628	0.00872336	7.3e-08	28.9828
Bread type White	SC	rs11012385	C	T	10	20909696	-0.0339753	0.00729258	3.18e-06	21.7052
Bread type White	SC	rs11084709	G	A	19	33134584	0.0339718	0.00698973	1.17e-06	23.622
Bread type White	SC	rs11121	T	C	2	27137019	0.0334235	0.00669487	5.96e-07	24.9241
Bread type White	SC	rs11154872	A	G	6	136476619	-0.044982	0.00943198	1.85e-06	22.7443
Bread type White	SC	rs11221320	T	C	11	128468508	0.0389825	0.00693068	1.86e-08	31.6364
Bread type White	SC	rs1129038	T	C	15	28111713	-0.0787899	0.0104286	4.18e-14	57.0807
Bread type White	SC	rs113370645	C	A	3	4091099	0.0820265	0.0178141	4.13e-06	21.2022
Bread type White	SC	rs113608431	A	G	11	58565260	-0.0830247	0.016926	9.33e-07	24.0606
Bread type White	SC	rs115969895	G	C	2	179260565	0.123534	0.0263992	2.88e-06	21.8973
Bread type White	SC	rs11659764	A	T	18	55668281	0.149608	0.021247	1.9e-12	49.5809
Bread type White	SC	rs116985924	A	C	9	2716911	0.0870408	0.0184208	2.3e-06	22.3269
Bread type White	SC	rs1200105	C	T	1	169087160	-0.0474822	0.00691617	6.63e-12	47.1336
Bread type White	SC	rs12252127	A	G	10	101278487	0.0435779	0.0093836	3.42e-06	21.5672
Bread type White	SC	rs12314392	G	A	12	109573061	0.0643686	0.00667999	5.63e-22	92.8531
Bread type White	SC	rs12952643	T	C	17	43437071	-0.0476672	0.00708859	1.76e-11	45.2189
Bread type White	SC	rs13003288	T	C	2	142812190	-0.0821116	0.00810194	3.87e-24	102.714
Bread type White	SC	rs1385875	T	C	11	69637791	-0.0331949	0.00658945	4.71e-07	25.3772
Bread type White	SC	rs140805329	A	G	12	112819310	0.172424	0.0307385	2.03e-08	31.4652
Bread type White	SC	rs145810386	A	G	1	200886421	-0.0472944	0.00871293	5.7e-08	29.464
Bread type White	SC	rs1474666	A	G	22	40115666	-0.0330216	0.0066657	7.27e-07	24.5417
Bread type White	SC	rs147570901	A	G	5	133283853	-0.106	0.0205265	2.42e-07	26.6675
Bread type White	SC	rs147936453	T	C	8	119523654	-0.0605811	0.0118552	3.22e-07	26.113
Bread type White	SC	rs1502593	A	G	10	100349445	-0.043737	0.0066119	3.72e-11	43.7568
Bread type White	SC	rs1532548	C	T	11	88723659	0.0436166	0.00917625	2e-06	22.593
Bread type White	SC	rs1539508	G	A	6	43901249	-0.0366809	0.00662123	3.03e-08	30.6904
Bread type White	SC	rs1572263	A	G	1	110343114	-0.0350447	0.00715442	9.67e-07	23.9936
Bread type White	SC	rs1635553	G	A	12	47981785	0.0332257	0.00670458	7.21e-07	24.5587
Bread type White	SC	rs1658439	G	A	10	58566226	-0.032405	0.00663033	1.02e-06	23.8866
Bread type White	SC	rs1679013	T	C	9	22206988	0.0525666	0.00667146	3.29e-15	62.0838
Bread type White	SC	rs1806627	G	A	2	41930515	0.0372046	0.00713062	1.81e-07	27.2232
Bread type White	SC	rs1935300	G	A	1	50988577	0.0382813	0.00813267	2.51e-06	22.1568
Bread type White	SC	rs1973523	G	C	17	42686735	-0.0656802	0.0137799	1.88e-06	22.7184
Bread type White	SC	rs2016090	G	A	1	107893466	0.0370512	0.00791492	2.85e-06	21.9135
Bread type White	SC	rs2037305	C	T	3	181379389	-0.0365762	0.0074913	1.05e-06	23.8387
Bread type White	SC	rs2064032	A	C	21	17495822	0.0439849	0.00668115	4.6e-11	43.3416
Bread type White	SC	rs2470997	G	A	7	47393345	-0.0357247	0.00775128	4.05e-06	21.2418
Bread type White	SC	rs2526102	C	T	7	11637720	0.0601244	0.0090977	3.88e-11	43.6755
Bread type White	SC	rs2781814	T	C	1	109653977	0.0488646	0.00894542	4.69e-08	29.8392
Bread type White	SC	rs2937888	G	C	8	17720017	-0.0402315	0.00840706	1.71e-06	22.9005
Bread type White	SC	rs3117072	C	T	6	29566463	0.0473699	0.00706582	2.03e-11	44.9448
Bread type White	SC	rs34190107	G	C	5	88504751	-0.0430589	0.00921595	2.98e-06	21.8296
Bread type White	SC	rs34750486	T	G	2	186125558	-0.0374308	0.00819183	4.89e-06	20.8784
Bread type White	SC	rs34847539	C	T	11	68980534	-0.0358151	0.00660474	5.87e-08	29.405
Bread type White	SC	rs35237321	G	A	12	24225231	0.0321577	0.00701753	4.59e-06	20.9991
Bread type White	SC	rs35612482	C	T	4	1782627	-0.0453914	0.00833827	5.22e-08	29.6343
Bread type White	SC	rs35629284	C	A	2	224682117	-0.0506667	0.00939188	6.86e-08	29.1032
Bread type White	SC	rs3758041	G	A	8	22629474	-0.0435336	0.00683488	1.9e-10	40.5684
Bread type White	SC	rs3790163	G	A	20	10667303	-0.0555228	0.00868915	1.66e-10	40.8308
Bread type White	SC	rs4263561	T	C	6	163401264	-0.0544697	0.00659185	1.42e-16	68.2803
Bread type White	SC	rs4438253	A	G	15	61506544	0.040347	0.00661814	1.08e-09	37.1664
Bread type White	SC	rs4445913	A	T	16	79439255	0.0330537	0.00696228	2.06e-06	22.5391
Bread type White	SC	rs4559153	T	C	7	46174220	0.065002	0.00794898	2.9e-16	66.8699
Bread type White	SC	rs462136	T	A	18	11320661	-0.0425332	0.00925802	4.34e-06	21.1067
Bread type White	SC	rs4631994	G	A	13	26464847	0.0512214	0.0066174	9.91e-15	59.914
Bread type White	SC	rs4715911	A	T	6	14499437	0.0337976	0.00683709	7.68e-07	24.4359
Bread type White	SC	rs4743102	G	T	9	97472119	0.0305721	0.00661968	3.87e-06	21.3293
Bread type White	SC	rs4794907	C	G	17	31830157	0.0567737	0.00915982	5.71e-10	38.4167
Bread type White	SC	rs4814857	G	A	20	19476624	0.140571	0.00943633	3.46e-50	221.914
Bread type White	SC	rs4840414	G	A	8	9379571	-0.038425	0.00815215	2.44e-06	22.2169
Bread type White	SC	rs4886629	C	G	15	74780217	0.0363379	0.007182	4.2e-07	25.5993
Bread type White	SC	rs507139	A	G	11	225196	0.0583684	0.0113554	2.75e-07	26.4211
Bread type White	SC	rs55702004	G	A	3	25356622	0.0398894	0.00764273	1.8e-07	27.2407
Bread type White	SC	rs56055503	G	A	16	80498797	0.0455757	0.00733828	5.28e-10	38.5725
Bread type White	SC	rs56153814	C	T	1	9663490	0.0529992	0.00997701	1.08e-07	28.2188
Bread type White	SC	rs56305235	C	T	7	28365458	-0.0482664	0.00911742	1.2e-07	28.025
Bread type White	SC	rs57096576	T	C	11	69179313	0.108958	0.0136805	1.66e-15	63.4329
Bread type White	SC	rs58822334	T	C	2	45842319	0.035342	0.00716282	8.05e-07	24.3452
Bread type White	SC	rs6010717	G	C	20	64083430	0.0339314	0.00713042	1.95e-06	22.6451
Bread type White	SC	rs60401382	T	C	10	122468108	0.0708581	0.0074568	2.05e-21	90.2971
Bread type White	SC	rs62131477	A	G	19	4006435	-0.0403289	0.00805824	5.6e-07	25.0468
Bread type White	SC	rs62180506	G	A	2	216798065	0.044174	0.00822497	7.84e-08	28.8446
Bread type White	SC	rs62209625	G	A	20	33810284	0.0511824	0.00971705	1.38e-07	27.7442
Bread type White	SC	rs62621812	A	G	7	127375029	0.15855	0.0163234	2.65e-22	94.3433
Bread type White	SC	rs6536934	A	G	4	165864179	0.0347694	0.00678887	3.03e-07	26.2301
Bread type White	SC	rs6540949	C	T	1	10763816	-0.0602737	0.00771362	5.54e-15	61.0575
Bread type White	SC	rs654829	A	T	11	69491627	0.0361673	0.00674155	8.1e-08	28.7814
Bread type White	SC	rs665034	T	C	5	113251758	-0.0572343	0.0122609	3.04e-06	21.7905
Bread type White	SC	rs6719666	T	G	2	28424799	0.0332753	0.00726325	4.62e-06	20.9885
Bread type White	SC	rs7135149	A	G	12	30609549	-0.0516586	0.00688828	6.41e-14	56.2424
Bread type White	SC	rs73384223	C	T	9	3869315	0.0384852	0.0084006	4.62e-06	20.9878
Bread type White	SC	rs7339281	C	G	13	71845309	0.0358527	0.00769339	3.16e-06	21.7174
Bread type White	SC	rs7405790	G	A	17	81654604	-0.049377	0.00665736	1.2e-13	55.0105
Bread type White	SC	rs74385867	G	A	7	10414528	0.0446192	0.00975728	4.81e-06	20.9115
Bread type White	SC	rs76059302	T	G	10	113329332	0.158319	0.0235918	1.94e-11	45.0344
Bread type White	SC	rs76187551	T	A	12	89253318	0.0985041	0.0211654	3.26e-06	21.6599
Bread type White	SC	rs76905924	G	A	12	65967673	-0.0319979	0.00660434	1.27e-06	23.4738
Bread type White	SC	rs772014	G	A	10	102302737	0.0336647	0.0067368	5.82e-07	24.9714
Bread type White	SC	rs79609795	A	G	8	10429364	0.0682082	0.0132656	2.72e-07	26.4374
Bread type White	SC	rs79679963	T	C	9	89255068	-0.0540102	0.0111532	1.28e-06	23.4505
Bread type White	SC	rs80184477	T	C	15	71542238	-0.0705487	0.0150771	2.88e-06	21.8949
Bread type White	SC	rs80303640	C	A	15	28702698	0.0554572	0.0104704	1.18e-07	28.0536
Bread type White	SC	rs8071238	C	T	17	17997676	0.0352437	0.00676142	1.86e-07	27.1698
Bread type White	SC	rs8112650	C	T	19	50067354	-0.0400722	0.00846904	2.23e-06	22.3881
Bread type White	SC	rs817555	A	G	17	69427133	0.0322944	0.00674787	1.7e-06	22.9045
Bread type White	SC	rs889400	T	A	16	69521973	-0.0515254	0.0071201	4.6e-13	52.3686
Bread type White	SC	rs914191	A	G	21	42972857	0.0594451	0.0124906	1.94e-06	22.6499
Bread type White	SC	rs9271348	A	G	6	32615965	0.0553094	0.00822677	1.78e-11	45.2001
Bread type White	SC	rs9273438	G	A	6	32659746	0.064322	0.00662367	2.71e-22	94.3022
Bread type White	SC	rs9837662	G	A	3	181635911	0.125725	0.00721286	4.83e-68	303.828
Bread type White	SC	rs9909380	T	C	17	76710298	0.0383486	0.00673419	1.24e-08	32.4286
Bread type Wholemeal or wholegrain	SC	rs1014607	A	G	10	28735201	-0.05919	0.00892381	3.29e-11	43.9943
Bread type Wholemeal or wholegrain	SC	rs10193587	C	T	2	136167869	0.0375277	0.00752719	6.18e-07	24.8564
Bread type Wholemeal or wholegrain	SC	rs10206080	T	G	2	208159471	0.050184	0.00890609	1.75e-08	31.7509
Bread type Wholemeal or wholegrain	SC	rs10258092	C	T	7	28507989	0.061337	0.00915458	2.08e-11	44.8919
Bread type Wholemeal or wholegrain	SC	rs10483310	G	A	14	26125694	-0.0327733	0.00675688	1.23e-06	23.526
Bread type Wholemeal or wholegrain	SC	rs10484565	A	G	6	32827255	0.056559	0.0103042	4.04e-08	30.1283
Bread type Wholemeal or wholegrain	SC	rs10509739	T	C	10	99873553	0.0598942	0.0101829	4.06e-09	34.5961
Bread type Wholemeal or wholegrain	SC	rs10739467	T	C	9	116536066	-0.0338176	0.00660262	3.03e-07	26.2333
Bread type Wholemeal or wholegrain	SC	rs10759291	G	A	9	108531199	0.0322809	0.00690363	2.93e-06	21.8643
Bread type Wholemeal or wholegrain	SC	rs10902641	A	G	17	1030916	0.0469628	0.00872336	7.3e-08	28.9828
Bread type Wholemeal or wholegrain	SC	rs11012385	C	T	10	20909696	-0.0339753	0.00729258	3.18e-06	21.7052
Bread type Wholemeal or wholegrain	SC	rs11084709	G	A	19	33134584	0.0339718	0.00698973	1.17e-06	23.622
Bread type Wholemeal or wholegrain	SC	rs11121	T	C	2	27137019	0.0334235	0.00669487	5.96e-07	24.9241
Bread type Wholemeal or wholegrain	SC	rs11154872	A	G	6	136476619	-0.044982	0.00943198	1.85e-06	22.7443
Bread type Wholemeal or wholegrain	SC	rs11221320	T	C	11	128468508	0.0389825	0.00693068	1.86e-08	31.6364
Bread type Wholemeal or wholegrain	SC	rs1129038	T	C	15	28111713	-0.0787899	0.0104286	4.18e-14	57.0807
Bread type Wholemeal or wholegrain	SC	rs113370645	C	A	3	4091099	0.0820265	0.0178141	4.13e-06	21.2022
Bread type Wholemeal or wholegrain	SC	rs113608431	A	G	11	58565260	-0.0830247	0.016926	9.33e-07	24.0606
Bread type Wholemeal or wholegrain	SC	rs115969895	G	C	2	179260565	0.123534	0.0263992	2.88e-06	21.8973
Bread type Wholemeal or wholegrain	SC	rs11659764	A	T	18	55668281	0.149608	0.021247	1.9e-12	49.5809
Bread type Wholemeal or wholegrain	SC	rs116985924	A	C	9	2716911	0.0870408	0.0184208	2.3e-06	22.3269
Bread type Wholemeal or wholegrain	SC	rs1200105	C	T	1	169087160	-0.0474822	0.00691617	6.63e-12	47.1336
Bread type Wholemeal or wholegrain	SC	rs12252127	A	G	10	101278487	0.0435779	0.0093836	3.42e-06	21.5672
Bread type Wholemeal or wholegrain	SC	rs12314392	G	A	12	109573061	0.0643686	0.00667999	5.63e-22	92.8531
Bread type Wholemeal or wholegrain	SC	rs12952643	T	C	17	43437071	-0.0476672	0.00708859	1.76e-11	45.2189
Bread type Wholemeal or wholegrain	SC	rs13003288	T	C	2	142812190	-0.0821116	0.00810194	3.87e-24	102.714
Bread type Wholemeal or wholegrain	SC	rs1385875	T	C	11	69637791	-0.0331949	0.00658945	4.71e-07	25.3772
Bread type Wholemeal or wholegrain	SC	rs140805329	A	G	12	112819310	0.172424	0.0307385	2.03e-08	31.4652
Bread type Wholemeal or wholegrain	SC	rs145810386	A	G	1	200886421	-0.0472944	0.00871293	5.7e-08	29.464
Bread type Wholemeal or wholegrain	SC	rs1474666	A	G	22	40115666	-0.0330216	0.0066657	7.27e-07	24.5417
Bread type Wholemeal or wholegrain	SC	rs147570901	A	G	5	133283853	-0.106	0.0205265	2.42e-07	26.6675
Bread type Wholemeal or wholegrain	SC	rs147936453	T	C	8	119523654	-0.0605811	0.0118552	3.22e-07	26.113
Bread type Wholemeal or wholegrain	SC	rs1502593	A	G	10	100349445	-0.043737	0.0066119	3.72e-11	43.7568
Bread type Wholemeal or wholegrain	SC	rs1532548	C	T	11	88723659	0.0436166	0.00917625	2e-06	22.593
Bread type Wholemeal or wholegrain	SC	rs1539508	G	A	6	43901249	-0.0366809	0.00662123	3.03e-08	30.6904
Bread type Wholemeal or wholegrain	SC	rs1572263	A	G	1	110343114	-0.0350447	0.00715442	9.67e-07	23.9936
Bread type Wholemeal or wholegrain	SC	rs1658439	G	A	10	58566226	-0.032405	0.00663033	1.02e-06	23.8866
Bread type Wholemeal or wholegrain	SC	rs1679013	T	C	9	22206988	0.0525666	0.00667146	3.29e-15	62.0838
Bread type Wholemeal or wholegrain	SC	rs1806627	G	A	2	41930515	0.0372046	0.00713062	1.81e-07	27.2232
Bread type Wholemeal or wholegrain	SC	rs1935300	G	A	1	50988577	0.0382813	0.00813267	2.51e-06	22.1568
Bread type Wholemeal or wholegrain	SC	rs1973523	G	C	17	42686735	-0.0656802	0.0137799	1.88e-06	22.7184
Bread type Wholemeal or wholegrain	SC	rs2016090	G	A	1	107893466	0.0370512	0.00791492	2.85e-06	21.9135
Bread type Wholemeal or wholegrain	SC	rs2037305	C	T	3	181379389	-0.0365762	0.0074913	1.05e-06	23.8387
Bread type Wholemeal or wholegrain	SC	rs2064032	A	C	21	17495822	0.0439849	0.00668115	4.6e-11	43.3416
Bread type Wholemeal or wholegrain	SC	rs2470997	G	A	7	47393345	-0.0357247	0.00775128	4.05e-06	21.2418
Bread type Wholemeal or wholegrain	SC	rs2526102	C	T	7	11637720	0.0601244	0.0090977	3.88e-11	43.6755
Bread type Wholemeal or wholegrain	SC	rs2781814	T	C	1	109653977	0.0488646	0.00894542	4.69e-08	29.8392
Bread type Wholemeal or wholegrain	SC	rs2937888	G	C	8	17720017	-0.0402315	0.00840706	1.71e-06	22.9005
Bread type Wholemeal or wholegrain	SC	rs3117072	C	T	6	29566463	0.0473699	0.00706582	2.03e-11	44.9448
Bread type Wholemeal or wholegrain	SC	rs34190107	G	C	5	88504751	-0.0430589	0.00921595	2.98e-06	21.8296
Bread type Wholemeal or wholegrain	SC	rs34750486	T	G	2	186125558	-0.0374308	0.00819183	4.89e-06	20.8784
Bread type Wholemeal or wholegrain	SC	rs34847539	C	T	11	68980534	-0.0358151	0.00660474	5.87e-08	29.405
Bread type Wholemeal or wholegrain	SC	rs35237321	G	A	12	24225231	0.0321577	0.00701753	4.59e-06	20.9991
Bread type Wholemeal or wholegrain	SC	rs35612482	C	T	4	1782627	-0.0453914	0.00833827	5.22e-08	29.6343
Bread type Wholemeal or wholegrain	SC	rs35629284	C	A	2	224682117	-0.0506667	0.00939188	6.86e-08	29.1032
Bread type Wholemeal or wholegrain	SC	rs3758041	G	A	8	22629474	-0.0435336	0.00683488	1.9e-10	40.5684
Bread type Wholemeal or wholegrain	SC	rs3790163	G	A	20	10667303	-0.0555228	0.00868915	1.66e-10	40.8308
Bread type Wholemeal or wholegrain	SC	rs4263561	T	C	6	163401264	-0.0544697	0.00659185	1.42e-16	68.2803
Bread type Wholemeal or wholegrain	SC	rs4438253	A	G	15	61506544	0.040347	0.00661814	1.08e-09	37.1664
Bread type Wholemeal or wholegrain	SC	rs4445913	A	T	16	79439255	0.0330537	0.00696228	2.06e-06	22.5391
Bread type Wholemeal or wholegrain	SC	rs4559153	T	C	7	46174220	0.065002	0.00794898	2.9e-16	66.8699
Bread type Wholemeal or wholegrain	SC	rs462136	T	A	18	11320661	-0.0425332	0.00925802	4.34e-06	21.1067
Bread type Wholemeal or wholegrain	SC	rs4631994	G	A	13	26464847	0.0512214	0.0066174	9.91e-15	59.914
Bread type Wholemeal or wholegrain	SC	rs4715911	A	T	6	14499437	0.0337976	0.00683709	7.68e-07	24.4359
Bread type Wholemeal or wholegrain	SC	rs4743102	G	T	9	97472119	0.0305721	0.00661968	3.87e-06	21.3293
Bread type Wholemeal or wholegrain	SC	rs4794907	C	G	17	31830157	0.0567737	0.00915982	5.71e-10	38.4167
Bread type Wholemeal or wholegrain	SC	rs4814857	G	A	20	19476624	0.140571	0.00943633	3.46e-50	221.914
Bread type Wholemeal or wholegrain	SC	rs4840414	G	A	8	9379571	-0.038425	0.00815215	2.44e-06	22.2169
Bread type Wholemeal or wholegrain	SC	rs4886629	C	G	15	74780217	0.0363379	0.007182	4.2e-07	25.5993
Bread type Wholemeal or wholegrain	SC	rs507139	A	G	11	225196	0.0583684	0.0113554	2.75e-07	26.4211
Bread type Wholemeal or wholegrain	SC	rs55702004	G	A	3	25356622	0.0398894	0.00764273	1.8e-07	27.2407
Bread type Wholemeal or wholegrain	SC	rs56055503	G	A	16	80498797	0.0455757	0.00733828	5.28e-10	38.5725
Bread type Wholemeal or wholegrain	SC	rs56153814	C	T	1	9663490	0.0529992	0.00997701	1.08e-07	28.2188
Bread type Wholemeal or wholegrain	SC	rs56305235	C	T	7	28365458	-0.0482664	0.00911742	1.2e-07	28.025
Bread type Wholemeal or wholegrain	SC	rs57096576	T	C	11	69179313	0.108958	0.0136805	1.66e-15	63.4329
Bread type Wholemeal or wholegrain	SC	rs58822334	T	C	2	45842319	0.035342	0.00716282	8.05e-07	24.3452
Bread type Wholemeal or wholegrain	SC	rs6010717	G	C	20	64083430	0.0339314	0.00713042	1.95e-06	22.6451
Bread type Wholemeal or wholegrain	SC	rs60401382	T	C	10	122468108	0.0708581	0.0074568	2.05e-21	90.2971
Bread type Wholemeal or wholegrain	SC	rs62131477	A	G	19	4006435	-0.0403289	0.00805824	5.6e-07	25.0468
Bread type Wholemeal or wholegrain	SC	rs62180506	G	A	2	216798065	0.044174	0.00822497	7.84e-08	28.8446
Bread type Wholemeal or wholegrain	SC	rs62209625	G	A	20	33810284	0.0511824	0.00971705	1.38e-07	27.7442
Bread type Wholemeal or wholegrain	SC	rs62621812	A	G	7	127375029	0.15855	0.0163234	2.65e-22	94.3433
Bread type Wholemeal or wholegrain	SC	rs6536934	A	G	4	165864179	0.0347694	0.00678887	3.03e-07	26.2301
Bread type Wholemeal or wholegrain	SC	rs6540949	C	T	1	10763816	-0.0602737	0.00771362	5.54e-15	61.0575
Bread type Wholemeal or wholegrain	SC	rs654829	A	T	11	69491627	0.0361673	0.00674155	8.1e-08	28.7814
Bread type Wholemeal or wholegrain	SC	rs665034	T	C	5	113251758	-0.0572343	0.0122609	3.04e-06	21.7905
Bread type Wholemeal or wholegrain	SC	rs6719666	T	G	2	28424799	0.0332753	0.00726325	4.62e-06	20.9885
Bread type Wholemeal or wholegrain	SC	rs7135149	A	G	12	30609549	-0.0516586	0.00688828	6.41e-14	56.2424
Bread type Wholemeal or wholegrain	SC	rs73384223	C	T	9	3869315	0.0384852	0.0084006	4.62e-06	20.9878
Bread type Wholemeal or wholegrain	SC	rs7339281	C	G	13	71845309	0.0358527	0.00769339	3.16e-06	21.7174
Bread type Wholemeal or wholegrain	SC	rs7405790	G	A	17	81654604	-0.049377	0.00665736	1.2e-13	55.0105
Bread type Wholemeal or wholegrain	SC	rs74385867	G	A	7	10414528	0.0446192	0.00975728	4.81e-06	20.9115
Bread type Wholemeal or wholegrain	SC	rs76059302	T	G	10	113329332	0.158319	0.0235918	1.94e-11	45.0344
Bread type Wholemeal or wholegrain	SC	rs76187551	T	A	12	89253318	0.0985041	0.0211654	3.26e-06	21.6599
Bread type Wholemeal or wholegrain	SC	rs76905924	G	A	12	65967673	-0.0319979	0.00660434	1.27e-06	23.4738
Bread type Wholemeal or wholegrain	SC	rs772014	G	A	10	102302737	0.0336647	0.0067368	5.82e-07	24.9714
Bread type Wholemeal or wholegrain	SC	rs79609795	A	G	8	10429364	0.0682082	0.0132656	2.72e-07	26.4374
Bread type Wholemeal or wholegrain	SC	rs79679963	T	C	9	89255068	-0.0540102	0.0111532	1.28e-06	23.4505
Bread type Wholemeal or wholegrain	SC	rs80184477	T	C	15	71542238	-0.0705487	0.0150771	2.88e-06	21.8949
Bread type Wholemeal or wholegrain	SC	rs80303640	C	A	15	28702698	0.0554572	0.0104704	1.18e-07	28.0536
Bread type Wholemeal or wholegrain	SC	rs8071238	C	T	17	17997676	0.0352437	0.00676142	1.86e-07	27.1698
Bread type Wholemeal or wholegrain	SC	rs8112650	C	T	19	50067354	-0.0400722	0.00846904	2.23e-06	22.3881
Bread type Wholemeal or wholegrain	SC	rs817555	A	G	17	69427133	0.0322944	0.00674787	1.7e-06	22.9045
Bread type Wholemeal or wholegrain	SC	rs889400	T	A	16	69521973	-0.0515254	0.0071201	4.6e-13	52.3686
Bread type Wholemeal or wholegrain	SC	rs914191	A	G	21	42972857	0.0594451	0.0124906	1.94e-06	22.6499
Bread type Wholemeal or wholegrain	SC	rs9271348	A	G	6	32615965	0.0553094	0.00822677	1.78e-11	45.2001
Bread type Wholemeal or wholegrain	SC	rs9837662	G	A	3	181635911	0.125725	0.00721286	4.83e-68	303.828
Bread type Wholemeal or wholegrain	SC	rs9909380	T	C	17	76710298	0.0383486	0.00673419	1.24e-08	32.4286
Bread type Wholemealwholegrain vs white and brown	SC	rs1014607	A	G	10	28735201	-0.05919	0.00892381	3.29e-11	43.9943
Bread type Wholemealwholegrain vs white and brown	SC	rs10193587	C	T	2	136167869	0.0375277	0.00752719	6.18e-07	24.8564
Bread type Wholemealwholegrain vs white and brown	SC	rs10206080	T	G	2	208159471	0.050184	0.00890609	1.75e-08	31.7509
Bread type Wholemealwholegrain vs white and brown	SC	rs10258092	C	T	7	28507989	0.061337	0.00915458	2.08e-11	44.8919
Bread type Wholemealwholegrain vs white and brown	SC	rs10483310	G	A	14	26125694	-0.0327733	0.00675688	1.23e-06	23.526
Bread type Wholemealwholegrain vs white and brown	SC	rs10484565	A	G	6	32827255	0.056559	0.0103042	4.04e-08	30.1283
Bread type Wholemealwholegrain vs white and brown	SC	rs10509739	T	C	10	99873553	0.0598942	0.0101829	4.06e-09	34.5961
Bread type Wholemealwholegrain vs white and brown	SC	rs10739467	T	C	9	116536066	-0.0338176	0.00660262	3.03e-07	26.2333
Bread type Wholemealwholegrain vs white and brown	SC	rs10759291	G	A	9	108531199	0.0322809	0.00690363	2.93e-06	21.8643
Bread type Wholemealwholegrain vs white and brown	SC	rs10902641	A	G	17	1030916	0.0469628	0.00872336	7.3e-08	28.9828
Bread type Wholemealwholegrain vs white and brown	SC	rs11012385	C	T	10	20909696	-0.0339753	0.00729258	3.18e-06	21.7052
Bread type Wholemealwholegrain vs white and brown	SC	rs11084709	G	A	19	33134584	0.0339718	0.00698973	1.17e-06	23.622
Bread type Wholemealwholegrain vs white and brown	SC	rs11121	T	C	2	27137019	0.0334235	0.00669487	5.96e-07	24.9241
Bread type Wholemealwholegrain vs white and brown	SC	rs11154872	A	G	6	136476619	-0.044982	0.00943198	1.85e-06	22.7443
Bread type Wholemealwholegrain vs white and brown	SC	rs11221320	T	C	11	128468508	0.0389825	0.00693068	1.86e-08	31.6364
Bread type Wholemealwholegrain vs white and brown	SC	rs1129038	T	C	15	28111713	-0.0787899	0.0104286	4.18e-14	57.0807
Bread type Wholemealwholegrain vs white and brown	SC	rs113370645	C	A	3	4091099	0.0820265	0.0178141	4.13e-06	21.2022
Bread type Wholemealwholegrain vs white and brown	SC	rs113608431	A	G	11	58565260	-0.0830247	0.016926	9.33e-07	24.0606
Bread type Wholemealwholegrain vs white and brown	SC	rs115969895	G	C	2	179260565	0.123534	0.0263992	2.88e-06	21.8973
Bread type Wholemealwholegrain vs white and brown	SC	rs11659764	A	T	18	55668281	0.149608	0.021247	1.9e-12	49.5809
Bread type Wholemealwholegrain vs white and brown	SC	rs116985924	A	C	9	2716911	0.0870408	0.0184208	2.3e-06	22.3269
Bread type Wholemealwholegrain vs white and brown	SC	rs1200105	C	T	1	169087160	-0.0474822	0.00691617	6.63e-12	47.1336
Bread type Wholemealwholegrain vs white and brown	SC	rs12252127	A	G	10	101278487	0.0435779	0.0093836	3.42e-06	21.5672
Bread type Wholemealwholegrain vs white and brown	SC	rs12314392	G	A	12	109573061	0.0643686	0.00667999	5.63e-22	92.8531
Bread type Wholemealwholegrain vs white and brown	SC	rs12952643	T	C	17	43437071	-0.0476672	0.00708859	1.76e-11	45.2189
Bread type Wholemealwholegrain vs white and brown	SC	rs13003288	T	C	2	142812190	-0.0821116	0.00810194	3.87e-24	102.714
Bread type Wholemealwholegrain vs white and brown	SC	rs1385875	T	C	11	69637791	-0.0331949	0.00658945	4.71e-07	25.3772
Bread type Wholemealwholegrain vs white and brown	SC	rs140805329	A	G	12	112819310	0.172424	0.0307385	2.03e-08	31.4652
Bread type Wholemealwholegrain vs white and brown	SC	rs145810386	A	G	1	200886421	-0.0472944	0.00871293	5.7e-08	29.464
Bread type Wholemealwholegrain vs white and brown	SC	rs1474666	A	G	22	40115666	-0.0330216	0.0066657	7.27e-07	24.5417
Bread type Wholemealwholegrain vs white and brown	SC	rs147570901	A	G	5	133283853	-0.106	0.0205265	2.42e-07	26.6675
Bread type Wholemealwholegrain vs white and brown	SC	rs147936453	T	C	8	119523654	-0.0605811	0.0118552	3.22e-07	26.113
Bread type Wholemealwholegrain vs white and brown	SC	rs1502593	A	G	10	100349445	-0.043737	0.0066119	3.72e-11	43.7568
Bread type Wholemealwholegrain vs white and brown	SC	rs1532548	C	T	11	88723659	0.0436166	0.00917625	2e-06	22.593
Bread type Wholemealwholegrain vs white and brown	SC	rs1539508	G	A	6	43901249	-0.0366809	0.00662123	3.03e-08	30.6904
Bread type Wholemealwholegrain vs white and brown	SC	rs1572263	A	G	1	110343114	-0.0350447	0.00715442	9.67e-07	23.9936
Bread type Wholemealwholegrain vs white and brown	SC	rs1658439	G	A	10	58566226	-0.032405	0.00663033	1.02e-06	23.8866
Bread type Wholemealwholegrain vs white and brown	SC	rs1679013	T	C	9	22206988	0.0525666	0.00667146	3.29e-15	62.0838
Bread type Wholemealwholegrain vs white and brown	SC	rs1806627	G	A	2	41930515	0.0372046	0.00713062	1.81e-07	27.2232
Bread type Wholemealwholegrain vs white and brown	SC	rs1935300	G	A	1	50988577	0.0382813	0.00813267	2.51e-06	22.1568
Bread type Wholemealwholegrain vs white and brown	SC	rs1973523	G	C	17	42686735	-0.0656802	0.0137799	1.88e-06	22.7184
Bread type Wholemealwholegrain vs white and brown	SC	rs2016090	G	A	1	107893466	0.0370512	0.00791492	2.85e-06	21.9135
Bread type Wholemealwholegrain vs white and brown	SC	rs2037305	C	T	3	181379389	-0.0365762	0.0074913	1.05e-06	23.8387
Bread type Wholemealwholegrain vs white and brown	SC	rs2064032	A	C	21	17495822	0.0439849	0.00668115	4.6e-11	43.3416
Bread type Wholemealwholegrain vs white and brown	SC	rs2470997	G	A	7	47393345	-0.0357247	0.00775128	4.05e-06	21.2418
Bread type Wholemealwholegrain vs white and brown	SC	rs2526102	C	T	7	11637720	0.0601244	0.0090977	3.88e-11	43.6755
Bread type Wholemealwholegrain vs white and brown	SC	rs2781814	T	C	1	109653977	0.0488646	0.00894542	4.69e-08	29.8392
Bread type Wholemealwholegrain vs white and brown	SC	rs2937888	G	C	8	17720017	-0.0402315	0.00840706	1.71e-06	22.9005
Bread type Wholemealwholegrain vs white and brown	SC	rs3117072	C	T	6	29566463	0.0473699	0.00706582	2.03e-11	44.9448
Bread type Wholemealwholegrain vs white and brown	SC	rs34190107	G	C	5	88504751	-0.0430589	0.00921595	2.98e-06	21.8296
Bread type Wholemealwholegrain vs white and brown	SC	rs34750486	T	G	2	186125558	-0.0374308	0.00819183	4.89e-06	20.8784
Bread type Wholemealwholegrain vs white and brown	SC	rs34847539	C	T	11	68980534	-0.0358151	0.00660474	5.87e-08	29.405
Bread type Wholemealwholegrain vs white and brown	SC	rs35237321	G	A	12	24225231	0.0321577	0.00701753	4.59e-06	20.9991
Bread type Wholemealwholegrain vs white and brown	SC	rs35612482	C	T	4	1782627	-0.0453914	0.00833827	5.22e-08	29.6343
Bread type Wholemealwholegrain vs white and brown	SC	rs35629284	C	A	2	224682117	-0.0506667	0.00939188	6.86e-08	29.1032
Bread type Wholemealwholegrain vs white and brown	SC	rs3758041	G	A	8	22629474	-0.0435336	0.00683488	1.9e-10	40.5684
Bread type Wholemealwholegrain vs white and brown	SC	rs3790163	G	A	20	10667303	-0.0555228	0.00868915	1.66e-10	40.8308
Bread type Wholemealwholegrain vs white and brown	SC	rs4263561	T	C	6	163401264	-0.0544697	0.00659185	1.42e-16	68.2803
Bread type Wholemealwholegrain vs white and brown	SC	rs4438253	A	G	15	61506544	0.040347	0.00661814	1.08e-09	37.1664
Bread type Wholemealwholegrain vs white and brown	SC	rs4445913	A	T	16	79439255	0.0330537	0.00696228	2.06e-06	22.5391
Bread type Wholemealwholegrain vs white and brown	SC	rs4559153	T	C	7	46174220	0.065002	0.00794898	2.9e-16	66.8699
Bread type Wholemealwholegrain vs white and brown	SC	rs462136	T	A	18	11320661	-0.0425332	0.00925802	4.34e-06	21.1067
Bread type Wholemealwholegrain vs white and brown	SC	rs4631994	G	A	13	26464847	0.0512214	0.0066174	9.91e-15	59.914
Bread type Wholemealwholegrain vs white and brown	SC	rs4715911	A	T	6	14499437	0.0337976	0.00683709	7.68e-07	24.4359
Bread type Wholemealwholegrain vs white and brown	SC	rs4743102	G	T	9	97472119	0.0305721	0.00661968	3.87e-06	21.3293
Bread type Wholemealwholegrain vs white and brown	SC	rs4794907	C	G	17	31830157	0.0567737	0.00915982	5.71e-10	38.4167
Bread type Wholemealwholegrain vs white and brown	SC	rs4814857	G	A	20	19476624	0.140571	0.00943633	3.46e-50	221.914
Bread type Wholemealwholegrain vs white and brown	SC	rs4840414	G	A	8	9379571	-0.038425	0.00815215	2.44e-06	22.2169
Bread type Wholemealwholegrain vs white and brown	SC	rs4886629	C	G	15	74780217	0.0363379	0.007182	4.2e-07	25.5993
Bread type Wholemealwholegrain vs white and brown	SC	rs507139	A	G	11	225196	0.0583684	0.0113554	2.75e-07	26.4211
Bread type Wholemealwholegrain vs white and brown	SC	rs55702004	G	A	3	25356622	0.0398894	0.00764273	1.8e-07	27.2407
Bread type Wholemealwholegrain vs white and brown	SC	rs56055503	G	A	16	80498797	0.0455757	0.00733828	5.28e-10	38.5725
Bread type Wholemealwholegrain vs white and brown	SC	rs56153814	C	T	1	9663490	0.0529992	0.00997701	1.08e-07	28.2188
Bread type Wholemealwholegrain vs white and brown	SC	rs56305235	C	T	7	28365458	-0.0482664	0.00911742	1.2e-07	28.025
Bread type Wholemealwholegrain vs white and brown	SC	rs57096576	T	C	11	69179313	0.108958	0.0136805	1.66e-15	63.4329
Bread type Wholemealwholegrain vs white and brown	SC	rs58822334	T	C	2	45842319	0.035342	0.00716282	8.05e-07	24.3452
Bread type Wholemealwholegrain vs white and brown	SC	rs6010717	G	C	20	64083430	0.0339314	0.00713042	1.95e-06	22.6451
Bread type Wholemealwholegrain vs white and brown	SC	rs60401382	T	C	10	122468108	0.0708581	0.0074568	2.05e-21	90.2971
Bread type Wholemealwholegrain vs white and brown	SC	rs62131477	A	G	19	4006435	-0.0403289	0.00805824	5.6e-07	25.0468
Bread type Wholemealwholegrain vs white and brown	SC	rs62180506	G	A	2	216798065	0.044174	0.00822497	7.84e-08	28.8446
Bread type Wholemealwholegrain vs white and brown	SC	rs62209625	G	A	20	33810284	0.0511824	0.00971705	1.38e-07	27.7442
Bread type Wholemealwholegrain vs white and brown	SC	rs62621812	A	G	7	127375029	0.15855	0.0163234	2.65e-22	94.3433
Bread type Wholemealwholegrain vs white and brown	SC	rs6536934	A	G	4	165864179	0.0347694	0.00678887	3.03e-07	26.2301
Bread type Wholemealwholegrain vs white and brown	SC	rs6540949	C	T	1	10763816	-0.0602737	0.00771362	5.54e-15	61.0575
Bread type Wholemealwholegrain vs white and brown	SC	rs654829	A	T	11	69491627	0.0361673	0.00674155	8.1e-08	28.7814
Bread type Wholemealwholegrain vs white and brown	SC	rs665034	T	C	5	113251758	-0.0572343	0.0122609	3.04e-06	21.7905
Bread type Wholemealwholegrain vs white and brown	SC	rs6719666	T	G	2	28424799	0.0332753	0.00726325	4.62e-06	20.9885
Bread type Wholemealwholegrain vs white and brown	SC	rs7135149	A	G	12	30609549	-0.0516586	0.00688828	6.41e-14	56.2424
Bread type Wholemealwholegrain vs white and brown	SC	rs73384223	C	T	9	3869315	0.0384852	0.0084006	4.62e-06	20.9878
Bread type Wholemealwholegrain vs white and brown	SC	rs7339281	C	G	13	71845309	0.0358527	0.00769339	3.16e-06	21.7174
Bread type Wholemealwholegrain vs white and brown	SC	rs7405790	G	A	17	81654604	-0.049377	0.00665736	1.2e-13	55.0105
Bread type Wholemealwholegrain vs white and brown	SC	rs74385867	G	A	7	10414528	0.0446192	0.00975728	4.81e-06	20.9115
Bread type Wholemealwholegrain vs white and brown	SC	rs76059302	T	G	10	113329332	0.158319	0.0235918	1.94e-11	45.0344
Bread type Wholemealwholegrain vs white and brown	SC	rs76187551	T	A	12	89253318	0.0985041	0.0211654	3.26e-06	21.6599
Bread type Wholemealwholegrain vs white and brown	SC	rs76905924	G	A	12	65967673	-0.0319979	0.00660434	1.27e-06	23.4738
Bread type Wholemealwholegrain vs white and brown	SC	rs772014	G	A	10	102302737	0.0336647	0.0067368	5.82e-07	24.9714
Bread type Wholemealwholegrain vs white and brown	SC	rs79609795	A	G	8	10429364	0.0682082	0.0132656	2.72e-07	26.4374
Bread type Wholemealwholegrain vs white and brown	SC	rs79679963	T	C	9	89255068	-0.0540102	0.0111532	1.28e-06	23.4505
Bread type Wholemealwholegrain vs white and brown	SC	rs80184477	T	C	15	71542238	-0.0705487	0.0150771	2.88e-06	21.8949
Bread type Wholemealwholegrain vs white and brown	SC	rs80303640	C	A	15	28702698	0.0554572	0.0104704	1.18e-07	28.0536
Bread type Wholemealwholegrain vs white and brown	SC	rs8071238	C	T	17	17997676	0.0352437	0.00676142	1.86e-07	27.1698
Bread type Wholemealwholegrain vs white and brown	SC	rs8112650	C	T	19	50067354	-0.0400722	0.00846904	2.23e-06	22.3881
Bread type Wholemealwholegrain vs white and brown	SC	rs817555	A	G	17	69427133	0.0322944	0.00674787	1.7e-06	22.9045
Bread type Wholemealwholegrain vs white and brown	SC	rs889400	T	A	16	69521973	-0.0515254	0.0071201	4.6e-13	52.3686
Bread type Wholemealwholegrain vs white and brown	SC	rs914191	A	G	21	42972857	0.0594451	0.0124906	1.94e-06	22.6499
Bread type Wholemealwholegrain vs white and brown	SC	rs9271348	A	G	6	32615965	0.0553094	0.00822677	1.78e-11	45.2001
Bread type Wholemealwholegrain vs white and brown	SC	rs9273438	G	A	6	32659746	0.064322	0.00662367	2.71e-22	94.3022
Bread type Wholemealwholegrain vs white and brown	SC	rs9837662	G	A	3	181635911	0.125725	0.00721286	4.83e-68	303.828
Bread type Wholemealwholegrain vs white and brown	SC	rs9909380	T	C	17	76710298	0.0383486	0.00673419	1.24e-08	32.4286
Cereal consumption (bowls per week)	SC	rs1014607	A	G	10	28735201	-0.05919	0.00892381	3.29e-11	43.9943
Cereal consumption (bowls per week)	SC	rs10151339	T	G	14	60346698	-0.0418827	0.00758854	3.41e-08	30.4616
Cereal consumption (bowls per week)	SC	rs10193587	C	T	2	136167869	0.0375277	0.00752719	6.18e-07	24.8564
Cereal consumption (bowls per week)	SC	rs10206080	T	G	2	208159471	0.050184	0.00890609	1.75e-08	31.7509
Cereal consumption (bowls per week)	SC	rs10258092	C	T	7	28507989	0.061337	0.00915458	2.08e-11	44.8919
Cereal consumption (bowls per week)	SC	rs10483310	G	A	14	26125694	-0.0327733	0.00675688	1.23e-06	23.526
Cereal consumption (bowls per week)	SC	rs10484565	A	G	6	32827255	0.056559	0.0103042	4.04e-08	30.1283
Cereal consumption (bowls per week)	SC	rs10509739	T	C	10	99873553	0.0598942	0.0101829	4.06e-09	34.5961
Cereal consumption (bowls per week)	SC	rs10739467	T	C	9	116536066	-0.0338176	0.00660262	3.03e-07	26.2333
Cereal consumption (bowls per week)	SC	rs10759291	G	A	9	108531199	0.0322809	0.00690363	2.93e-06	21.8643
Cereal consumption (bowls per week)	SC	rs10902641	A	G	17	1030916	0.0469628	0.00872336	7.3e-08	28.9828
Cereal consumption (bowls per week)	SC	rs11012385	C	T	10	20909696	-0.0339753	0.00729258	3.18e-06	21.7052
Cereal consumption (bowls per week)	SC	rs11084709	G	A	19	33134584	0.0339718	0.00698973	1.17e-06	23.622
Cereal consumption (bowls per week)	SC	rs11121	T	C	2	27137019	0.0334235	0.00669487	5.96e-07	24.9241
Cereal consumption (bowls per week)	SC	rs11154872	A	G	6	136476619	-0.044982	0.00943198	1.85e-06	22.7443
Cereal consumption (bowls per week)	SC	rs11221320	T	C	11	128468508	0.0389825	0.00693068	1.86e-08	31.6364
Cereal consumption (bowls per week)	SC	rs1129038	T	C	15	28111713	-0.0787899	0.0104286	4.18e-14	57.0807
Cereal consumption (bowls per week)	SC	rs113370645	C	A	3	4091099	0.0820265	0.0178141	4.13e-06	21.2022
Cereal consumption (bowls per week)	SC	rs113608431	A	G	11	58565260	-0.0830247	0.016926	9.33e-07	24.0606
Cereal consumption (bowls per week)	SC	rs115969895	G	C	2	179260565	0.123534	0.0263992	2.88e-06	21.8973
Cereal consumption (bowls per week)	SC	rs11659764	A	T	18	55668281	0.149608	0.021247	1.9e-12	49.5809
Cereal consumption (bowls per week)	SC	rs116985924	A	C	9	2716911	0.0870408	0.0184208	2.3e-06	22.3269
Cereal consumption (bowls per week)	SC	rs1200105	C	T	1	169087160	-0.0474822	0.00691617	6.63e-12	47.1336
Cereal consumption (bowls per week)	SC	rs12252127	A	G	10	101278487	0.0435779	0.0093836	3.42e-06	21.5672
Cereal consumption (bowls per week)	SC	rs12314392	G	A	12	109573061	0.0643686	0.00667999	5.63e-22	92.8531
Cereal consumption (bowls per week)	SC	rs12952643	T	C	17	43437071	-0.0476672	0.00708859	1.76e-11	45.2189
Cereal consumption (bowls per week)	SC	rs13003288	T	C	2	142812190	-0.0821116	0.00810194	3.87e-24	102.714
Cereal consumption (bowls per week)	SC	rs1385875	T	C	11	69637791	-0.0331949	0.00658945	4.71e-07	25.3772
Cereal consumption (bowls per week)	SC	rs140805329	A	G	12	112819310	0.172424	0.0307385	2.03e-08	31.4652
Cereal consumption (bowls per week)	SC	rs145810386	A	G	1	200886421	-0.0472944	0.00871293	5.7e-08	29.464
Cereal consumption (bowls per week)	SC	rs1474666	A	G	22	40115666	-0.0330216	0.0066657	7.27e-07	24.5417
Cereal consumption (bowls per week)	SC	rs147570901	A	G	5	133283853	-0.106	0.0205265	2.42e-07	26.6675
Cereal consumption (bowls per week)	SC	rs147936453	T	C	8	119523654	-0.0605811	0.0118552	3.22e-07	26.113
Cereal consumption (bowls per week)	SC	rs1502593	A	G	10	100349445	-0.043737	0.0066119	3.72e-11	43.7568
Cereal consumption (bowls per week)	SC	rs1532548	C	T	11	88723659	0.0436166	0.00917625	2e-06	22.593
Cereal consumption (bowls per week)	SC	rs1539508	G	A	6	43901249	-0.0366809	0.00662123	3.03e-08	30.6904
Cereal consumption (bowls per week)	SC	rs1572263	A	G	1	110343114	-0.0350447	0.00715442	9.67e-07	23.9936
Cereal consumption (bowls per week)	SC	rs1635553	G	A	12	47981785	0.0332257	0.00670458	7.21e-07	24.5587
Cereal consumption (bowls per week)	SC	rs1658439	G	A	10	58566226	-0.032405	0.00663033	1.02e-06	23.8866
Cereal consumption (bowls per week)	SC	rs1679013	T	C	9	22206988	0.0525666	0.00667146	3.29e-15	62.0838
Cereal consumption (bowls per week)	SC	rs1806627	G	A	2	41930515	0.0372046	0.00713062	1.81e-07	27.2232
Cereal consumption (bowls per week)	SC	rs1935300	G	A	1	50988577	0.0382813	0.00813267	2.51e-06	22.1568
Cereal consumption (bowls per week)	SC	rs1973523	G	C	17	42686735	-0.0656802	0.0137799	1.88e-06	22.7184
Cereal consumption (bowls per week)	SC	rs2016090	G	A	1	107893466	0.0370512	0.00791492	2.85e-06	21.9135
Cereal consumption (bowls per week)	SC	rs2037305	C	T	3	181379389	-0.0365762	0.0074913	1.05e-06	23.8387
Cereal consumption (bowls per week)	SC	rs2064032	A	C	21	17495822	0.0439849	0.00668115	4.6e-11	43.3416
Cereal consumption (bowls per week)	SC	rs2470997	G	A	7	47393345	-0.0357247	0.00775128	4.05e-06	21.2418
Cereal consumption (bowls per week)	SC	rs2526102	C	T	7	11637720	0.0601244	0.0090977	3.88e-11	43.6755
Cereal consumption (bowls per week)	SC	rs2781814	T	C	1	109653977	0.0488646	0.00894542	4.69e-08	29.8392
Cereal consumption (bowls per week)	SC	rs2937888	G	C	8	17720017	-0.0402315	0.00840706	1.71e-06	22.9005
Cereal consumption (bowls per week)	SC	rs3117072	C	T	6	29566463	0.0473699	0.00706582	2.03e-11	44.9448
Cereal consumption (bowls per week)	SC	rs34190107	G	C	5	88504751	-0.0430589	0.00921595	2.98e-06	21.8296
Cereal consumption (bowls per week)	SC	rs34750486	T	G	2	186125558	-0.0374308	0.00819183	4.89e-06	20.8784
Cereal consumption (bowls per week)	SC	rs34847539	C	T	11	68980534	-0.0358151	0.00660474	5.87e-08	29.405
Cereal consumption (bowls per week)	SC	rs35237321	G	A	12	24225231	0.0321577	0.00701753	4.59e-06	20.9991
Cereal consumption (bowls per week)	SC	rs35612482	C	T	4	1782627	-0.0453914	0.00833827	5.22e-08	29.6343
Cereal consumption (bowls per week)	SC	rs35629284	C	A	2	224682117	-0.0506667	0.00939188	6.86e-08	29.1032
Cereal consumption (bowls per week)	SC	rs3758041	G	A	8	22629474	-0.0435336	0.00683488	1.9e-10	40.5684
Cereal consumption (bowls per week)	SC	rs3790163	G	A	20	10667303	-0.0555228	0.00868915	1.66e-10	40.8308
Cereal consumption (bowls per week)	SC	rs4263561	T	C	6	163401264	-0.0544697	0.00659185	1.42e-16	68.2803
Cereal consumption (bowls per week)	SC	rs4438253	A	G	15	61506544	0.040347	0.00661814	1.08e-09	37.1664
Cereal consumption (bowls per week)	SC	rs4445913	A	T	16	79439255	0.0330537	0.00696228	2.06e-06	22.5391
Cereal consumption (bowls per week)	SC	rs4559153	T	C	7	46174220	0.065002	0.00794898	2.9e-16	66.8699
Cereal consumption (bowls per week)	SC	rs462136	T	A	18	11320661	-0.0425332	0.00925802	4.34e-06	21.1067
Cereal consumption (bowls per week)	SC	rs4631994	G	A	13	26464847	0.0512214	0.0066174	9.91e-15	59.914
Cereal consumption (bowls per week)	SC	rs4715911	A	T	6	14499437	0.0337976	0.00683709	7.68e-07	24.4359
Cereal consumption (bowls per week)	SC	rs4743102	G	T	9	97472119	0.0305721	0.00661968	3.87e-06	21.3293
Cereal consumption (bowls per week)	SC	rs4794907	C	G	17	31830157	0.0567737	0.00915982	5.71e-10	38.4167
Cereal consumption (bowls per week)	SC	rs4814857	G	A	20	19476624	0.140571	0.00943633	3.46e-50	221.914
Cereal consumption (bowls per week)	SC	rs4840414	G	A	8	9379571	-0.038425	0.00815215	2.44e-06	22.2169
Cereal consumption (bowls per week)	SC	rs507139	A	G	11	225196	0.0583684	0.0113554	2.75e-07	26.4211
Cereal consumption (bowls per week)	SC	rs55702004	G	A	3	25356622	0.0398894	0.00764273	1.8e-07	27.2407
Cereal consumption (bowls per week)	SC	rs56055503	G	A	16	80498797	0.0455757	0.00733828	5.28e-10	38.5725
Cereal consumption (bowls per week)	SC	rs56153814	C	T	1	9663490	0.0529992	0.00997701	1.08e-07	28.2188
Cereal consumption (bowls per week)	SC	rs56305235	C	T	7	28365458	-0.0482664	0.00911742	1.2e-07	28.025
Cereal consumption (bowls per week)	SC	rs57096576	T	C	11	69179313	0.108958	0.0136805	1.66e-15	63.4329
Cereal consumption (bowls per week)	SC	rs58822334	T	C	2	45842319	0.035342	0.00716282	8.05e-07	24.3452
Cereal consumption (bowls per week)	SC	rs6010717	G	C	20	64083430	0.0339314	0.00713042	1.95e-06	22.6451
Cereal consumption (bowls per week)	SC	rs60401382	T	C	10	122468108	0.0708581	0.0074568	2.05e-21	90.2971
Cereal consumption (bowls per week)	SC	rs62131477	A	G	19	4006435	-0.0403289	0.00805824	5.6e-07	25.0468
Cereal consumption (bowls per week)	SC	rs62180506	G	A	2	216798065	0.044174	0.00822497	7.84e-08	28.8446
Cereal consumption (bowls per week)	SC	rs62209625	G	A	20	33810284	0.0511824	0.00971705	1.38e-07	27.7442
Cereal consumption (bowls per week)	SC	rs62621812	A	G	7	127375029	0.15855	0.0163234	2.65e-22	94.3433
Cereal consumption (bowls per week)	SC	rs6536934	A	G	4	165864179	0.0347694	0.00678887	3.03e-07	26.2301
Cereal consumption (bowls per week)	SC	rs6540949	C	T	1	10763816	-0.0602737	0.00771362	5.54e-15	61.0575
Cereal consumption (bowls per week)	SC	rs654829	A	T	11	69491627	0.0361673	0.00674155	8.1e-08	28.7814
Cereal consumption (bowls per week)	SC	rs665034	T	C	5	113251758	-0.0572343	0.0122609	3.04e-06	21.7905
Cereal consumption (bowls per week)	SC	rs6719666	T	G	2	28424799	0.0332753	0.00726325	4.62e-06	20.9885
Cereal consumption (bowls per week)	SC	rs7135149	A	G	12	30609549	-0.0516586	0.00688828	6.41e-14	56.2424
Cereal consumption (bowls per week)	SC	rs73384223	C	T	9	3869315	0.0384852	0.0084006	4.62e-06	20.9878
Cereal consumption (bowls per week)	SC	rs7339281	C	G	13	71845309	0.0358527	0.00769339	3.16e-06	21.7174
Cereal consumption (bowls per week)	SC	rs7405790	G	A	17	81654604	-0.049377	0.00665736	1.2e-13	55.0105
Cereal consumption (bowls per week)	SC	rs74385867	G	A	7	10414528	0.0446192	0.00975728	4.81e-06	20.9115
Cereal consumption (bowls per week)	SC	rs76059302	T	G	10	113329332	0.158319	0.0235918	1.94e-11	45.0344
Cereal consumption (bowls per week)	SC	rs76187551	T	A	12	89253318	0.0985041	0.0211654	3.26e-06	21.6599
Cereal consumption (bowls per week)	SC	rs76905924	G	A	12	65967673	-0.0319979	0.00660434	1.27e-06	23.4738
Cereal consumption (bowls per week)	SC	rs772014	G	A	10	102302737	0.0336647	0.0067368	5.82e-07	24.9714
Cereal consumption (bowls per week)	SC	rs79609795	A	G	8	10429364	0.0682082	0.0132656	2.72e-07	26.4374
Cereal consumption (bowls per week)	SC	rs79679963	T	C	9	89255068	-0.0540102	0.0111532	1.28e-06	23.4505
Cereal consumption (bowls per week)	SC	rs80184477	T	C	15	71542238	-0.0705487	0.0150771	2.88e-06	21.8949
Cereal consumption (bowls per week)	SC	rs80303640	C	A	15	28702698	0.0554572	0.0104704	1.18e-07	28.0536
Cereal consumption (bowls per week)	SC	rs8071238	C	T	17	17997676	0.0352437	0.00676142	1.86e-07	27.1698
Cereal consumption (bowls per week)	SC	rs8112650	C	T	19	50067354	-0.0400722	0.00846904	2.23e-06	22.3881
Cereal consumption (bowls per week)	SC	rs817555	A	G	17	69427133	0.0322944	0.00674787	1.7e-06	22.9045
Cereal consumption (bowls per week)	SC	rs889400	T	A	16	69521973	-0.0515254	0.0071201	4.6e-13	52.3686
Cereal consumption (bowls per week)	SC	rs914191	A	G	21	42972857	0.0594451	0.0124906	1.94e-06	22.6499
Cereal consumption (bowls per week)	SC	rs9271348	A	G	6	32615965	0.0553094	0.00822677	1.78e-11	45.2001
Cereal consumption (bowls per week)	SC	rs9273438	G	A	6	32659746	0.064322	0.00662367	2.71e-22	94.3022
Cereal consumption (bowls per week)	SC	rs976180	G	A	2	198015719	0.0355371	0.0067704	1.53e-07	27.5509
Cereal consumption (bowls per week)	SC	rs9837662	G	A	3	181635911	0.125725	0.00721286	4.83e-68	303.828
Cereal consumption (bowls per week)	SC	rs9909380	T	C	17	76710298	0.0383486	0.00673419	1.24e-08	32.4286
Cereal type Biscuit cereal	SC	rs1014607	A	G	10	28735201	-0.05919	0.00892381	3.29e-11	43.9943
Cereal type Biscuit cereal	SC	rs10151339	T	G	14	60346698	-0.0418827	0.00758854	3.41e-08	30.4616
Cereal type Biscuit cereal	SC	rs10193587	C	T	2	136167869	0.0375277	0.00752719	6.18e-07	24.8564
Cereal type Biscuit cereal	SC	rs10206080	T	G	2	208159471	0.050184	0.00890609	1.75e-08	31.7509
Cereal type Biscuit cereal	SC	rs10258092	C	T	7	28507989	0.061337	0.00915458	2.08e-11	44.8919
Cereal type Biscuit cereal	SC	rs10483310	G	A	14	26125694	-0.0327733	0.00675688	1.23e-06	23.526
Cereal type Biscuit cereal	SC	rs10484565	A	G	6	32827255	0.056559	0.0103042	4.04e-08	30.1283
Cereal type Biscuit cereal	SC	rs10509739	T	C	10	99873553	0.0598942	0.0101829	4.06e-09	34.5961
Cereal type Biscuit cereal	SC	rs10739467	T	C	9	116536066	-0.0338176	0.00660262	3.03e-07	26.2333
Cereal type Biscuit cereal	SC	rs10759291	G	A	9	108531199	0.0322809	0.00690363	2.93e-06	21.8643
Cereal type Biscuit cereal	SC	rs10902641	A	G	17	1030916	0.0469628	0.00872336	7.3e-08	28.9828
Cereal type Biscuit cereal	SC	rs11012385	C	T	10	20909696	-0.0339753	0.00729258	3.18e-06	21.7052
Cereal type Biscuit cereal	SC	rs11084709	G	A	19	33134584	0.0339718	0.00698973	1.17e-06	23.622
Cereal type Biscuit cereal	SC	rs11121	T	C	2	27137019	0.0334235	0.00669487	5.96e-07	24.9241
Cereal type Biscuit cereal	SC	rs11154872	A	G	6	136476619	-0.044982	0.00943198	1.85e-06	22.7443
Cereal type Biscuit cereal	SC	rs11221320	T	C	11	128468508	0.0389825	0.00693068	1.86e-08	31.6364
Cereal type Biscuit cereal	SC	rs1129038	T	C	15	28111713	-0.0787899	0.0104286	4.18e-14	57.0807
Cereal type Biscuit cereal	SC	rs113370645	C	A	3	4091099	0.0820265	0.0178141	4.13e-06	21.2022
Cereal type Biscuit cereal	SC	rs113608431	A	G	11	58565260	-0.0830247	0.016926	9.33e-07	24.0606
Cereal type Biscuit cereal	SC	rs115969895	G	C	2	179260565	0.123534	0.0263992	2.88e-06	21.8973
Cereal type Biscuit cereal	SC	rs11659764	A	T	18	55668281	0.149608	0.021247	1.9e-12	49.5809
Cereal type Biscuit cereal	SC	rs116985924	A	C	9	2716911	0.0870408	0.0184208	2.3e-06	22.3269
Cereal type Biscuit cereal	SC	rs1200105	C	T	1	169087160	-0.0474822	0.00691617	6.63e-12	47.1336
Cereal type Biscuit cereal	SC	rs12252127	A	G	10	101278487	0.0435779	0.0093836	3.42e-06	21.5672
Cereal type Biscuit cereal	SC	rs12314392	G	A	12	109573061	0.0643686	0.00667999	5.63e-22	92.8531
Cereal type Biscuit cereal	SC	rs12952643	T	C	17	43437071	-0.0476672	0.00708859	1.76e-11	45.2189
Cereal type Biscuit cereal	SC	rs13003288	T	C	2	142812190	-0.0821116	0.00810194	3.87e-24	102.714
Cereal type Biscuit cereal	SC	rs1385875	T	C	11	69637791	-0.0331949	0.00658945	4.71e-07	25.3772
Cereal type Biscuit cereal	SC	rs140805329	A	G	12	112819310	0.172424	0.0307385	2.03e-08	31.4652
Cereal type Biscuit cereal	SC	rs145810386	A	G	1	200886421	-0.0472944	0.00871293	5.7e-08	29.464
Cereal type Biscuit cereal	SC	rs1474666	A	G	22	40115666	-0.0330216	0.0066657	7.27e-07	24.5417
Cereal type Biscuit cereal	SC	rs147570901	A	G	5	133283853	-0.106	0.0205265	2.42e-07	26.6675
Cereal type Biscuit cereal	SC	rs147936453	T	C	8	119523654	-0.0605811	0.0118552	3.22e-07	26.113
Cereal type Biscuit cereal	SC	rs1502593	A	G	10	100349445	-0.043737	0.0066119	3.72e-11	43.7568
Cereal type Biscuit cereal	SC	rs1532548	C	T	11	88723659	0.0436166	0.00917625	2e-06	22.593
Cereal type Biscuit cereal	SC	rs1539508	G	A	6	43901249	-0.0366809	0.00662123	3.03e-08	30.6904
Cereal type Biscuit cereal	SC	rs1572263	A	G	1	110343114	-0.0350447	0.00715442	9.67e-07	23.9936
Cereal type Biscuit cereal	SC	rs1635553	G	A	12	47981785	0.0332257	0.00670458	7.21e-07	24.5587
Cereal type Biscuit cereal	SC	rs1658439	G	A	10	58566226	-0.032405	0.00663033	1.02e-06	23.8866
Cereal type Biscuit cereal	SC	rs1679013	T	C	9	22206988	0.0525666	0.00667146	3.29e-15	62.0838
Cereal type Biscuit cereal	SC	rs1806627	G	A	2	41930515	0.0372046	0.00713062	1.81e-07	27.2232
Cereal type Biscuit cereal	SC	rs1935300	G	A	1	50988577	0.0382813	0.00813267	2.51e-06	22.1568
Cereal type Biscuit cereal	SC	rs1973523	G	C	17	42686735	-0.0656802	0.0137799	1.88e-06	22.7184
Cereal type Biscuit cereal	SC	rs2016090	G	A	1	107893466	0.0370512	0.00791492	2.85e-06	21.9135
Cereal type Biscuit cereal	SC	rs2037305	C	T	3	181379389	-0.0365762	0.0074913	1.05e-06	23.8387
Cereal type Biscuit cereal	SC	rs2064032	A	C	21	17495822	0.0439849	0.00668115	4.6e-11	43.3416
Cereal type Biscuit cereal	SC	rs2470997	G	A	7	47393345	-0.0357247	0.00775128	4.05e-06	21.2418
Cereal type Biscuit cereal	SC	rs2526102	C	T	7	11637720	0.0601244	0.0090977	3.88e-11	43.6755
Cereal type Biscuit cereal	SC	rs2781814	T	C	1	109653977	0.0488646	0.00894542	4.69e-08	29.8392
Cereal type Biscuit cereal	SC	rs2937888	G	C	8	17720017	-0.0402315	0.00840706	1.71e-06	22.9005
Cereal type Biscuit cereal	SC	rs3117072	C	T	6	29566463	0.0473699	0.00706582	2.03e-11	44.9448
Cereal type Biscuit cereal	SC	rs34190107	G	C	5	88504751	-0.0430589	0.00921595	2.98e-06	21.8296
Cereal type Biscuit cereal	SC	rs34750486	T	G	2	186125558	-0.0374308	0.00819183	4.89e-06	20.8784
Cereal type Biscuit cereal	SC	rs34847539	C	T	11	68980534	-0.0358151	0.00660474	5.87e-08	29.405
Cereal type Biscuit cereal	SC	rs35237321	G	A	12	24225231	0.0321577	0.00701753	4.59e-06	20.9991
Cereal type Biscuit cereal	SC	rs35612482	C	T	4	1782627	-0.0453914	0.00833827	5.22e-08	29.6343
Cereal type Biscuit cereal	SC	rs35629284	C	A	2	224682117	-0.0506667	0.00939188	6.86e-08	29.1032
Cereal type Biscuit cereal	SC	rs3758041	G	A	8	22629474	-0.0435336	0.00683488	1.9e-10	40.5684
Cereal type Biscuit cereal	SC	rs3790163	G	A	20	10667303	-0.0555228	0.00868915	1.66e-10	40.8308
Cereal type Biscuit cereal	SC	rs4263561	T	C	6	163401264	-0.0544697	0.00659185	1.42e-16	68.2803
Cereal type Biscuit cereal	SC	rs4438253	A	G	15	61506544	0.040347	0.00661814	1.08e-09	37.1664
Cereal type Biscuit cereal	SC	rs4445913	A	T	16	79439255	0.0330537	0.00696228	2.06e-06	22.5391
Cereal type Biscuit cereal	SC	rs4559153	T	C	7	46174220	0.065002	0.00794898	2.9e-16	66.8699
Cereal type Biscuit cereal	SC	rs462136	T	A	18	11320661	-0.0425332	0.00925802	4.34e-06	21.1067
Cereal type Biscuit cereal	SC	rs4631994	G	A	13	26464847	0.0512214	0.0066174	9.91e-15	59.914
Cereal type Biscuit cereal	SC	rs4715911	A	T	6	14499437	0.0337976	0.00683709	7.68e-07	24.4359
Cereal type Biscuit cereal	SC	rs4743102	G	T	9	97472119	0.0305721	0.00661968	3.87e-06	21.3293
Cereal type Biscuit cereal	SC	rs4794907	C	G	17	31830157	0.0567737	0.00915982	5.71e-10	38.4167
Cereal type Biscuit cereal	SC	rs4814857	G	A	20	19476624	0.140571	0.00943633	3.46e-50	221.914
Cereal type Biscuit cereal	SC	rs4840414	G	A	8	9379571	-0.038425	0.00815215	2.44e-06	22.2169
Cereal type Biscuit cereal	SC	rs4886629	C	G	15	74780217	0.0363379	0.007182	4.2e-07	25.5993
Cereal type Biscuit cereal	SC	rs507139	A	G	11	225196	0.0583684	0.0113554	2.75e-07	26.4211
Cereal type Biscuit cereal	SC	rs55702004	G	A	3	25356622	0.0398894	0.00764273	1.8e-07	27.2407
Cereal type Biscuit cereal	SC	rs56055503	G	A	16	80498797	0.0455757	0.00733828	5.28e-10	38.5725
Cereal type Biscuit cereal	SC	rs56153814	C	T	1	9663490	0.0529992	0.00997701	1.08e-07	28.2188
Cereal type Biscuit cereal	SC	rs56305235	C	T	7	28365458	-0.0482664	0.00911742	1.2e-07	28.025
Cereal type Biscuit cereal	SC	rs57096576	T	C	11	69179313	0.108958	0.0136805	1.66e-15	63.4329
Cereal type Biscuit cereal	SC	rs58822334	T	C	2	45842319	0.035342	0.00716282	8.05e-07	24.3452
Cereal type Biscuit cereal	SC	rs6010717	G	C	20	64083430	0.0339314	0.00713042	1.95e-06	22.6451
Cereal type Biscuit cereal	SC	rs60401382	T	C	10	122468108	0.0708581	0.0074568	2.05e-21	90.2971
Cereal type Biscuit cereal	SC	rs62131477	A	G	19	4006435	-0.0403289	0.00805824	5.6e-07	25.0468
Cereal type Biscuit cereal	SC	rs62180506	G	A	2	216798065	0.044174	0.00822497	7.84e-08	28.8446
Cereal type Biscuit cereal	SC	rs62209625	G	A	20	33810284	0.0511824	0.00971705	1.38e-07	27.7442
Cereal type Biscuit cereal	SC	rs62621812	A	G	7	127375029	0.15855	0.0163234	2.65e-22	94.3433
Cereal type Biscuit cereal	SC	rs6536934	A	G	4	165864179	0.0347694	0.00678887	3.03e-07	26.2301
Cereal type Biscuit cereal	SC	rs6540949	C	T	1	10763816	-0.0602737	0.00771362	5.54e-15	61.0575
Cereal type Biscuit cereal	SC	rs654829	A	T	11	69491627	0.0361673	0.00674155	8.1e-08	28.7814
Cereal type Biscuit cereal	SC	rs665034	T	C	5	113251758	-0.0572343	0.0122609	3.04e-06	21.7905
Cereal type Biscuit cereal	SC	rs6719666	T	G	2	28424799	0.0332753	0.00726325	4.62e-06	20.9885
Cereal type Biscuit cereal	SC	rs7135149	A	G	12	30609549	-0.0516586	0.00688828	6.41e-14	56.2424
Cereal type Biscuit cereal	SC	rs7256200	T	G	19	44912678	-0.0668903	0.00916041	2.83e-13	53.3208
Cereal type Biscuit cereal	SC	rs73384223	C	T	9	3869315	0.0384852	0.0084006	4.62e-06	20.9878
Cereal type Biscuit cereal	SC	rs7339281	C	G	13	71845309	0.0358527	0.00769339	3.16e-06	21.7174
Cereal type Biscuit cereal	SC	rs7405790	G	A	17	81654604	-0.049377	0.00665736	1.2e-13	55.0105
Cereal type Biscuit cereal	SC	rs74385867	G	A	7	10414528	0.0446192	0.00975728	4.81e-06	20.9115
Cereal type Biscuit cereal	SC	rs76059302	T	G	10	113329332	0.158319	0.0235918	1.94e-11	45.0344
Cereal type Biscuit cereal	SC	rs76187551	T	A	12	89253318	0.0985041	0.0211654	3.26e-06	21.6599
Cereal type Biscuit cereal	SC	rs76905924	G	A	12	65967673	-0.0319979	0.00660434	1.27e-06	23.4738
Cereal type Biscuit cereal	SC	rs772014	G	A	10	102302737	0.0336647	0.0067368	5.82e-07	24.9714
Cereal type Biscuit cereal	SC	rs79609795	A	G	8	10429364	0.0682082	0.0132656	2.72e-07	26.4374
Cereal type Biscuit cereal	SC	rs79679963	T	C	9	89255068	-0.0540102	0.0111532	1.28e-06	23.4505
Cereal type Biscuit cereal	SC	rs80184477	T	C	15	71542238	-0.0705487	0.0150771	2.88e-06	21.8949
Cereal type Biscuit cereal	SC	rs80303640	C	A	15	28702698	0.0554572	0.0104704	1.18e-07	28.0536
Cereal type Biscuit cereal	SC	rs8071238	C	T	17	17997676	0.0352437	0.00676142	1.86e-07	27.1698
Cereal type Biscuit cereal	SC	rs8112650	C	T	19	50067354	-0.0400722	0.00846904	2.23e-06	22.3881
Cereal type Biscuit cereal	SC	rs817555	A	G	17	69427133	0.0322944	0.00674787	1.7e-06	22.9045
Cereal type Biscuit cereal	SC	rs889400	T	A	16	69521973	-0.0515254	0.0071201	4.6e-13	52.3686
Cereal type Biscuit cereal	SC	rs914191	A	G	21	42972857	0.0594451	0.0124906	1.94e-06	22.6499
Cereal type Biscuit cereal	SC	rs9271348	A	G	6	32615965	0.0553094	0.00822677	1.78e-11	45.2001
Cereal type Biscuit cereal	SC	rs9273438	G	A	6	32659746	0.064322	0.00662367	2.71e-22	94.3022
Cereal type Biscuit cereal	SC	rs976180	G	A	2	198015719	0.0355371	0.0067704	1.53e-07	27.5509
Cereal type Biscuit cereal	SC	rs9837662	G	A	3	181635911	0.125725	0.00721286	4.83e-68	303.828
Cereal type Biscuit cereal	SC	rs9909380	T	C	17	76710298	0.0383486	0.00673419	1.24e-08	32.4286
Drinks usually with meals in current drinkers (yes vs no)	SC	rs1014607	A	G	10	28735201	-0.05919	0.00892381	3.29e-11	43.9943
Drinks usually with meals in current drinkers (yes vs no)	SC	rs10151339	T	G	14	60346698	-0.0418827	0.00758854	3.41e-08	30.4616
Drinks usually with meals in current drinkers (yes vs no)	SC	rs10193587	C	T	2	136167869	0.0375277	0.00752719	6.18e-07	24.8564
Drinks usually with meals in current drinkers (yes vs no)	SC	rs10206080	T	G	2	208159471	0.050184	0.00890609	1.75e-08	31.7509
Drinks usually with meals in current drinkers (yes vs no)	SC	rs10258092	C	T	7	28507989	0.061337	0.00915458	2.08e-11	44.8919
Drinks usually with meals in current drinkers (yes vs no)	SC	rs10483310	G	A	14	26125694	-0.0327733	0.00675688	1.23e-06	23.526
Drinks usually with meals in current drinkers (yes vs no)	SC	rs10484565	A	G	6	32827255	0.056559	0.0103042	4.04e-08	30.1283
Drinks usually with meals in current drinkers (yes vs no)	SC	rs10509739	T	C	10	99873553	0.0598942	0.0101829	4.06e-09	34.5961
Drinks usually with meals in current drinkers (yes vs no)	SC	rs10739467	T	C	9	116536066	-0.0338176	0.00660262	3.03e-07	26.2333
Drinks usually with meals in current drinkers (yes vs no)	SC	rs10759291	G	A	9	108531199	0.0322809	0.00690363	2.93e-06	21.8643
Drinks usually with meals in current drinkers (yes vs no)	SC	rs10902641	A	G	17	1030916	0.0469628	0.00872336	7.3e-08	28.9828
Drinks usually with meals in current drinkers (yes vs no)	SC	rs11012385	C	T	10	20909696	-0.0339753	0.00729258	3.18e-06	21.7052
Drinks usually with meals in current drinkers (yes vs no)	SC	rs11084709	G	A	19	33134584	0.0339718	0.00698973	1.17e-06	23.622
Drinks usually with meals in current drinkers (yes vs no)	SC	rs11121	T	C	2	27137019	0.0334235	0.00669487	5.96e-07	24.9241
Drinks usually with meals in current drinkers (yes vs no)	SC	rs11154872	A	G	6	136476619	-0.044982	0.00943198	1.85e-06	22.7443
Drinks usually with meals in current drinkers (yes vs no)	SC	rs11221320	T	C	11	128468508	0.0389825	0.00693068	1.86e-08	31.6364
Drinks usually with meals in current drinkers (yes vs no)	SC	rs1129038	T	C	15	28111713	-0.0787899	0.0104286	4.18e-14	57.0807
Drinks usually with meals in current drinkers (yes vs no)	SC	rs113370645	C	A	3	4091099	0.0820265	0.0178141	4.13e-06	21.2022
Drinks usually with meals in current drinkers (yes vs no)	SC	rs113608431	A	G	11	58565260	-0.0830247	0.016926	9.33e-07	24.0606
Drinks usually with meals in current drinkers (yes vs no)	SC	rs115969895	G	C	2	179260565	0.123534	0.0263992	2.88e-06	21.8973
Drinks usually with meals in current drinkers (yes vs no)	SC	rs11659764	A	T	18	55668281	0.149608	0.021247	1.9e-12	49.5809
Drinks usually with meals in current drinkers (yes vs no)	SC	rs116985924	A	C	9	2716911	0.0870408	0.0184208	2.3e-06	22.3269
Drinks usually with meals in current drinkers (yes vs no)	SC	rs1200105	C	T	1	169087160	-0.0474822	0.00691617	6.63e-12	47.1336
Drinks usually with meals in current drinkers (yes vs no)	SC	rs12252127	A	G	10	101278487	0.0435779	0.0093836	3.42e-06	21.5672
Drinks usually with meals in current drinkers (yes vs no)	SC	rs12314392	G	A	12	109573061	0.0643686	0.00667999	5.63e-22	92.8531
Drinks usually with meals in current drinkers (yes vs no)	SC	rs12952643	T	C	17	43437071	-0.0476672	0.00708859	1.76e-11	45.2189
Drinks usually with meals in current drinkers (yes vs no)	SC	rs13003288	T	C	2	142812190	-0.0821116	0.00810194	3.87e-24	102.714
Drinks usually with meals in current drinkers (yes vs no)	SC	rs1385875	T	C	11	69637791	-0.0331949	0.00658945	4.71e-07	25.3772
Drinks usually with meals in current drinkers (yes vs no)	SC	rs140805329	A	G	12	112819310	0.172424	0.0307385	2.03e-08	31.4652
Drinks usually with meals in current drinkers (yes vs no)	SC	rs145810386	A	G	1	200886421	-0.0472944	0.00871293	5.7e-08	29.464
Drinks usually with meals in current drinkers (yes vs no)	SC	rs1474666	A	G	22	40115666	-0.0330216	0.0066657	7.27e-07	24.5417
Drinks usually with meals in current drinkers (yes vs no)	SC	rs147570901	A	G	5	133283853	-0.106	0.0205265	2.42e-07	26.6675
Drinks usually with meals in current drinkers (yes vs no)	SC	rs147936453	T	C	8	119523654	-0.0605811	0.0118552	3.22e-07	26.113
Drinks usually with meals in current drinkers (yes vs no)	SC	rs1502593	A	G	10	100349445	-0.043737	0.0066119	3.72e-11	43.7568
Drinks usually with meals in current drinkers (yes vs no)	SC	rs1532548	C	T	11	88723659	0.0436166	0.00917625	2e-06	22.593
Drinks usually with meals in current drinkers (yes vs no)	SC	rs1539508	G	A	6	43901249	-0.0366809	0.00662123	3.03e-08	30.6904
Drinks usually with meals in current drinkers (yes vs no)	SC	rs1572263	A	G	1	110343114	-0.0350447	0.00715442	9.67e-07	23.9936
Drinks usually with meals in current drinkers (yes vs no)	SC	rs1635553	G	A	12	47981785	0.0332257	0.00670458	7.21e-07	24.5587
Drinks usually with meals in current drinkers (yes vs no)	SC	rs1658439	G	A	10	58566226	-0.032405	0.00663033	1.02e-06	23.8866
Drinks usually with meals in current drinkers (yes vs no)	SC	rs1679013	T	C	9	22206988	0.0525666	0.00667146	3.29e-15	62.0838
Drinks usually with meals in current drinkers (yes vs no)	SC	rs1806627	G	A	2	41930515	0.0372046	0.00713062	1.81e-07	27.2232
Drinks usually with meals in current drinkers (yes vs no)	SC	rs1935300	G	A	1	50988577	0.0382813	0.00813267	2.51e-06	22.1568
Drinks usually with meals in current drinkers (yes vs no)	SC	rs1973523	G	C	17	42686735	-0.0656802	0.0137799	1.88e-06	22.7184
Drinks usually with meals in current drinkers (yes vs no)	SC	rs2016090	G	A	1	107893466	0.0370512	0.00791492	2.85e-06	21.9135
Drinks usually with meals in current drinkers (yes vs no)	SC	rs2037305	C	T	3	181379389	-0.0365762	0.0074913	1.05e-06	23.8387
Drinks usually with meals in current drinkers (yes vs no)	SC	rs2064032	A	C	21	17495822	0.0439849	0.00668115	4.6e-11	43.3416
Drinks usually with meals in current drinkers (yes vs no)	SC	rs2470997	G	A	7	47393345	-0.0357247	0.00775128	4.05e-06	21.2418
Drinks usually with meals in current drinkers (yes vs no)	SC	rs2526102	C	T	7	11637720	0.0601244	0.0090977	3.88e-11	43.6755
Drinks usually with meals in current drinkers (yes vs no)	SC	rs2781814	T	C	1	109653977	0.0488646	0.00894542	4.69e-08	29.8392
Drinks usually with meals in current drinkers (yes vs no)	SC	rs2937888	G	C	8	17720017	-0.0402315	0.00840706	1.71e-06	22.9005
Drinks usually with meals in current drinkers (yes vs no)	SC	rs3117072	C	T	6	29566463	0.0473699	0.00706582	2.03e-11	44.9448
Drinks usually with meals in current drinkers (yes vs no)	SC	rs34190107	G	C	5	88504751	-0.0430589	0.00921595	2.98e-06	21.8296
Drinks usually with meals in current drinkers (yes vs no)	SC	rs34750486	T	G	2	186125558	-0.0374308	0.00819183	4.89e-06	20.8784
Drinks usually with meals in current drinkers (yes vs no)	SC	rs34847539	C	T	11	68980534	-0.0358151	0.00660474	5.87e-08	29.405
Drinks usually with meals in current drinkers (yes vs no)	SC	rs35237321	G	A	12	24225231	0.0321577	0.00701753	4.59e-06	20.9991
Drinks usually with meals in current drinkers (yes vs no)	SC	rs35612482	C	T	4	1782627	-0.0453914	0.00833827	5.22e-08	29.6343
Drinks usually with meals in current drinkers (yes vs no)	SC	rs35629284	C	A	2	224682117	-0.0506667	0.00939188	6.86e-08	29.1032
Drinks usually with meals in current drinkers (yes vs no)	SC	rs3758041	G	A	8	22629474	-0.0435336	0.00683488	1.9e-10	40.5684
Drinks usually with meals in current drinkers (yes vs no)	SC	rs3790163	G	A	20	10667303	-0.0555228	0.00868915	1.66e-10	40.8308
Drinks usually with meals in current drinkers (yes vs no)	SC	rs4263561	T	C	6	163401264	-0.0544697	0.00659185	1.42e-16	68.2803
Drinks usually with meals in current drinkers (yes vs no)	SC	rs4438253	A	G	15	61506544	0.040347	0.00661814	1.08e-09	37.1664
Drinks usually with meals in current drinkers (yes vs no)	SC	rs4445913	A	T	16	79439255	0.0330537	0.00696228	2.06e-06	22.5391
Drinks usually with meals in current drinkers (yes vs no)	SC	rs4559153	T	C	7	46174220	0.065002	0.00794898	2.9e-16	66.8699
Drinks usually with meals in current drinkers (yes vs no)	SC	rs462136	T	A	18	11320661	-0.0425332	0.00925802	4.34e-06	21.1067
Drinks usually with meals in current drinkers (yes vs no)	SC	rs4631994	G	A	13	26464847	0.0512214	0.0066174	9.91e-15	59.914
Drinks usually with meals in current drinkers (yes vs no)	SC	rs4715911	A	T	6	14499437	0.0337976	0.00683709	7.68e-07	24.4359
Drinks usually with meals in current drinkers (yes vs no)	SC	rs4794907	C	G	17	31830157	0.0567737	0.00915982	5.71e-10	38.4167
Drinks usually with meals in current drinkers (yes vs no)	SC	rs4814857	G	A	20	19476624	0.140571	0.00943633	3.46e-50	221.914
Drinks usually with meals in current drinkers (yes vs no)	SC	rs4840414	G	A	8	9379571	-0.038425	0.00815215	2.44e-06	22.2169
Drinks usually with meals in current drinkers (yes vs no)	SC	rs4886629	C	G	15	74780217	0.0363379	0.007182	4.2e-07	25.5993
Drinks usually with meals in current drinkers (yes vs no)	SC	rs507139	A	G	11	225196	0.0583684	0.0113554	2.75e-07	26.4211
Drinks usually with meals in current drinkers (yes vs no)	SC	rs55702004	G	A	3	25356622	0.0398894	0.00764273	1.8e-07	27.2407
Drinks usually with meals in current drinkers (yes vs no)	SC	rs56055503	G	A	16	80498797	0.0455757	0.00733828	5.28e-10	38.5725
Drinks usually with meals in current drinkers (yes vs no)	SC	rs56153814	C	T	1	9663490	0.0529992	0.00997701	1.08e-07	28.2188
Drinks usually with meals in current drinkers (yes vs no)	SC	rs56305235	C	T	7	28365458	-0.0482664	0.00911742	1.2e-07	28.025
Drinks usually with meals in current drinkers (yes vs no)	SC	rs57096576	T	C	11	69179313	0.108958	0.0136805	1.66e-15	63.4329
Drinks usually with meals in current drinkers (yes vs no)	SC	rs58822334	T	C	2	45842319	0.035342	0.00716282	8.05e-07	24.3452
Drinks usually with meals in current drinkers (yes vs no)	SC	rs6010717	G	C	20	64083430	0.0339314	0.00713042	1.95e-06	22.6451
Drinks usually with meals in current drinkers (yes vs no)	SC	rs60401382	T	C	10	122468108	0.0708581	0.0074568	2.05e-21	90.2971
Drinks usually with meals in current drinkers (yes vs no)	SC	rs62131477	A	G	19	4006435	-0.0403289	0.00805824	5.6e-07	25.0468
Drinks usually with meals in current drinkers (yes vs no)	SC	rs62180506	G	A	2	216798065	0.044174	0.00822497	7.84e-08	28.8446
Drinks usually with meals in current drinkers (yes vs no)	SC	rs62209625	G	A	20	33810284	0.0511824	0.00971705	1.38e-07	27.7442
Drinks usually with meals in current drinkers (yes vs no)	SC	rs62621812	A	G	7	127375029	0.15855	0.0163234	2.65e-22	94.3433
Drinks usually with meals in current drinkers (yes vs no)	SC	rs6536934	A	G	4	165864179	0.0347694	0.00678887	3.03e-07	26.2301
Drinks usually with meals in current drinkers (yes vs no)	SC	rs6540949	C	T	1	10763816	-0.0602737	0.00771362	5.54e-15	61.0575
Drinks usually with meals in current drinkers (yes vs no)	SC	rs654829	A	T	11	69491627	0.0361673	0.00674155	8.1e-08	28.7814
Drinks usually with meals in current drinkers (yes vs no)	SC	rs665034	T	C	5	113251758	-0.0572343	0.0122609	3.04e-06	21.7905
Drinks usually with meals in current drinkers (yes vs no)	SC	rs6719666	T	G	2	28424799	0.0332753	0.00726325	4.62e-06	20.9885
Drinks usually with meals in current drinkers (yes vs no)	SC	rs7135149	A	G	12	30609549	-0.0516586	0.00688828	6.41e-14	56.2424
Drinks usually with meals in current drinkers (yes vs no)	SC	rs7256200	T	G	19	44912678	-0.0668903	0.00916041	2.83e-13	53.3208
Drinks usually with meals in current drinkers (yes vs no)	SC	rs73384223	C	T	9	3869315	0.0384852	0.0084006	4.62e-06	20.9878
Drinks usually with meals in current drinkers (yes vs no)	SC	rs7339281	C	G	13	71845309	0.0358527	0.00769339	3.16e-06	21.7174
Drinks usually with meals in current drinkers (yes vs no)	SC	rs7405790	G	A	17	81654604	-0.049377	0.00665736	1.2e-13	55.0105
Drinks usually with meals in current drinkers (yes vs no)	SC	rs74385867	G	A	7	10414528	0.0446192	0.00975728	4.81e-06	20.9115
Drinks usually with meals in current drinkers (yes vs no)	SC	rs76059302	T	G	10	113329332	0.158319	0.0235918	1.94e-11	45.0344
Drinks usually with meals in current drinkers (yes vs no)	SC	rs76187551	T	A	12	89253318	0.0985041	0.0211654	3.26e-06	21.6599
Drinks usually with meals in current drinkers (yes vs no)	SC	rs76905924	G	A	12	65967673	-0.0319979	0.00660434	1.27e-06	23.4738
Drinks usually with meals in current drinkers (yes vs no)	SC	rs772014	G	A	10	102302737	0.0336647	0.0067368	5.82e-07	24.9714
Drinks usually with meals in current drinkers (yes vs no)	SC	rs79609795	A	G	8	10429364	0.0682082	0.0132656	2.72e-07	26.4374
Drinks usually with meals in current drinkers (yes vs no)	SC	rs79679963	T	C	9	89255068	-0.0540102	0.0111532	1.28e-06	23.4505
Drinks usually with meals in current drinkers (yes vs no)	SC	rs80184477	T	C	15	71542238	-0.0705487	0.0150771	2.88e-06	21.8949
Drinks usually with meals in current drinkers (yes vs no)	SC	rs80303640	C	A	15	28702698	0.0554572	0.0104704	1.18e-07	28.0536
Drinks usually with meals in current drinkers (yes vs no)	SC	rs8071238	C	T	17	17997676	0.0352437	0.00676142	1.86e-07	27.1698
Drinks usually with meals in current drinkers (yes vs no)	SC	rs8112650	C	T	19	50067354	-0.0400722	0.00846904	2.23e-06	22.3881
Drinks usually with meals in current drinkers (yes vs no)	SC	rs817555	A	G	17	69427133	0.0322944	0.00674787	1.7e-06	22.9045
Drinks usually with meals in current drinkers (yes vs no)	SC	rs889400	T	A	16	69521973	-0.0515254	0.0071201	4.6e-13	52.3686
Drinks usually with meals in current drinkers (yes vs no)	SC	rs914191	A	G	21	42972857	0.0594451	0.0124906	1.94e-06	22.6499
Drinks usually with meals in current drinkers (yes vs no)	SC	rs9271348	A	G	6	32615965	0.0553094	0.00822677	1.78e-11	45.2001
Drinks usually with meals in current drinkers (yes vs no)	SC	rs9273438	G	A	6	32659746	0.064322	0.00662367	2.71e-22	94.3022
Drinks usually with meals in current drinkers (yes vs no)	SC	rs976180	G	A	2	198015719	0.0355371	0.0067704	1.53e-07	27.5509
Drinks usually with meals in current drinkers (yes vs no)	SC	rs9837662	G	A	3	181635911	0.125725	0.00721286	4.83e-68	303.828
Drinks usually with meals in current drinkers (yes vs no)	SC	rs9909380	T	C	17	76710298	0.0383486	0.00673419	1.24e-08	32.4286
Milk type used Skimmed vs never have milk	SC	rs1014607	A	G	10	28735201	-0.05919	0.00892381	3.29e-11	43.9943
Milk type used Skimmed vs never have milk	SC	rs10151339	T	G	14	60346698	-0.0418827	0.00758854	3.41e-08	30.4616
Milk type used Skimmed vs never have milk	SC	rs10193587	C	T	2	136167869	0.0375277	0.00752719	6.18e-07	24.8564
Milk type used Skimmed vs never have milk	SC	rs10206080	T	G	2	208159471	0.050184	0.00890609	1.75e-08	31.7509
Milk type used Skimmed vs never have milk	SC	rs10258092	C	T	7	28507989	0.061337	0.00915458	2.08e-11	44.8919
Milk type used Skimmed vs never have milk	SC	rs10483310	G	A	14	26125694	-0.0327733	0.00675688	1.23e-06	23.526
Milk type used Skimmed vs never have milk	SC	rs10484565	A	G	6	32827255	0.056559	0.0103042	4.04e-08	30.1283
Milk type used Skimmed vs never have milk	SC	rs10509739	T	C	10	99873553	0.0598942	0.0101829	4.06e-09	34.5961
Milk type used Skimmed vs never have milk	SC	rs10739467	T	C	9	116536066	-0.0338176	0.00660262	3.03e-07	26.2333
Milk type used Skimmed vs never have milk	SC	rs10759291	G	A	9	108531199	0.0322809	0.00690363	2.93e-06	21.8643
Milk type used Skimmed vs never have milk	SC	rs10902641	A	G	17	1030916	0.0469628	0.00872336	7.3e-08	28.9828
Milk type used Skimmed vs never have milk	SC	rs11012385	C	T	10	20909696	-0.0339753	0.00729258	3.18e-06	21.7052
Milk type used Skimmed vs never have milk	SC	rs11084709	G	A	19	33134584	0.0339718	0.00698973	1.17e-06	23.622
Milk type used Skimmed vs never have milk	SC	rs11121	T	C	2	27137019	0.0334235	0.00669487	5.96e-07	24.9241
Milk type used Skimmed vs never have milk	SC	rs11154872	A	G	6	136476619	-0.044982	0.00943198	1.85e-06	22.7443
Milk type used Skimmed vs never have milk	SC	rs11221320	T	C	11	128468508	0.0389825	0.00693068	1.86e-08	31.6364
Milk type used Skimmed vs never have milk	SC	rs1129038	T	C	15	28111713	-0.0787899	0.0104286	4.18e-14	57.0807
Milk type used Skimmed vs never have milk	SC	rs113370645	C	A	3	4091099	0.0820265	0.0178141	4.13e-06	21.2022
Milk type used Skimmed vs never have milk	SC	rs113608431	A	G	11	58565260	-0.0830247	0.016926	9.33e-07	24.0606
Milk type used Skimmed vs never have milk	SC	rs115969895	G	C	2	179260565	0.123534	0.0263992	2.88e-06	21.8973
Milk type used Skimmed vs never have milk	SC	rs11659764	A	T	18	55668281	0.149608	0.021247	1.9e-12	49.5809
Milk type used Skimmed vs never have milk	SC	rs116985924	A	C	9	2716911	0.0870408	0.0184208	2.3e-06	22.3269
Milk type used Skimmed vs never have milk	SC	rs1200105	C	T	1	169087160	-0.0474822	0.00691617	6.63e-12	47.1336
Milk type used Skimmed vs never have milk	SC	rs12252127	A	G	10	101278487	0.0435779	0.0093836	3.42e-06	21.5672
Milk type used Skimmed vs never have milk	SC	rs12314392	G	A	12	109573061	0.0643686	0.00667999	5.63e-22	92.8531
Milk type used Skimmed vs never have milk	SC	rs12952643	T	C	17	43437071	-0.0476672	0.00708859	1.76e-11	45.2189
Milk type used Skimmed vs never have milk	SC	rs13003288	T	C	2	142812190	-0.0821116	0.00810194	3.87e-24	102.714
Milk type used Skimmed vs never have milk	SC	rs1385875	T	C	11	69637791	-0.0331949	0.00658945	4.71e-07	25.3772
Milk type used Skimmed vs never have milk	SC	rs140805329	A	G	12	112819310	0.172424	0.0307385	2.03e-08	31.4652
Milk type used Skimmed vs never have milk	SC	rs145810386	A	G	1	200886421	-0.0472944	0.00871293	5.7e-08	29.464
Milk type used Skimmed vs never have milk	SC	rs1474666	A	G	22	40115666	-0.0330216	0.0066657	7.27e-07	24.5417
Milk type used Skimmed vs never have milk	SC	rs147570901	A	G	5	133283853	-0.106	0.0205265	2.42e-07	26.6675
Milk type used Skimmed vs never have milk	SC	rs147936453	T	C	8	119523654	-0.0605811	0.0118552	3.22e-07	26.113
Milk type used Skimmed vs never have milk	SC	rs1502593	A	G	10	100349445	-0.043737	0.0066119	3.72e-11	43.7568
Milk type used Skimmed vs never have milk	SC	rs1532548	C	T	11	88723659	0.0436166	0.00917625	2e-06	22.593
Milk type used Skimmed vs never have milk	SC	rs1539508	G	A	6	43901249	-0.0366809	0.00662123	3.03e-08	30.6904
Milk type used Skimmed vs never have milk	SC	rs1572263	A	G	1	110343114	-0.0350447	0.00715442	9.67e-07	23.9936
Milk type used Skimmed vs never have milk	SC	rs1635553	G	A	12	47981785	0.0332257	0.00670458	7.21e-07	24.5587
Milk type used Skimmed vs never have milk	SC	rs1658439	G	A	10	58566226	-0.032405	0.00663033	1.02e-06	23.8866
Milk type used Skimmed vs never have milk	SC	rs1679013	T	C	9	22206988	0.0525666	0.00667146	3.29e-15	62.0838
Milk type used Skimmed vs never have milk	SC	rs1806627	G	A	2	41930515	0.0372046	0.00713062	1.81e-07	27.2232
Milk type used Skimmed vs never have milk	SC	rs1935300	G	A	1	50988577	0.0382813	0.00813267	2.51e-06	22.1568
Milk type used Skimmed vs never have milk	SC	rs1973523	G	C	17	42686735	-0.0656802	0.0137799	1.88e-06	22.7184
Milk type used Skimmed vs never have milk	SC	rs2016090	G	A	1	107893466	0.0370512	0.00791492	2.85e-06	21.9135
Milk type used Skimmed vs never have milk	SC	rs2037305	C	T	3	181379389	-0.0365762	0.0074913	1.05e-06	23.8387
Milk type used Skimmed vs never have milk	SC	rs2064032	A	C	21	17495822	0.0439849	0.00668115	4.6e-11	43.3416
Milk type used Skimmed vs never have milk	SC	rs2470997	G	A	7	47393345	-0.0357247	0.00775128	4.05e-06	21.2418
Milk type used Skimmed vs never have milk	SC	rs2526102	C	T	7	11637720	0.0601244	0.0090977	3.88e-11	43.6755
Milk type used Skimmed vs never have milk	SC	rs2781814	T	C	1	109653977	0.0488646	0.00894542	4.69e-08	29.8392
Milk type used Skimmed vs never have milk	SC	rs2937888	G	C	8	17720017	-0.0402315	0.00840706	1.71e-06	22.9005
Milk type used Skimmed vs never have milk	SC	rs3117072	C	T	6	29566463	0.0473699	0.00706582	2.03e-11	44.9448
Milk type used Skimmed vs never have milk	SC	rs34190107	G	C	5	88504751	-0.0430589	0.00921595	2.98e-06	21.8296
Milk type used Skimmed vs never have milk	SC	rs34750486	T	G	2	186125558	-0.0374308	0.00819183	4.89e-06	20.8784
Milk type used Skimmed vs never have milk	SC	rs34847539	C	T	11	68980534	-0.0358151	0.00660474	5.87e-08	29.405
Milk type used Skimmed vs never have milk	SC	rs35237321	G	A	12	24225231	0.0321577	0.00701753	4.59e-06	20.9991
Milk type used Skimmed vs never have milk	SC	rs35612482	C	T	4	1782627	-0.0453914	0.00833827	5.22e-08	29.6343
Milk type used Skimmed vs never have milk	SC	rs35629284	C	A	2	224682117	-0.0506667	0.00939188	6.86e-08	29.1032
Milk type used Skimmed vs never have milk	SC	rs3758041	G	A	8	22629474	-0.0435336	0.00683488	1.9e-10	40.5684
Milk type used Skimmed vs never have milk	SC	rs3790163	G	A	20	10667303	-0.0555228	0.00868915	1.66e-10	40.8308
Milk type used Skimmed vs never have milk	SC	rs4263561	T	C	6	163401264	-0.0544697	0.00659185	1.42e-16	68.2803
Milk type used Skimmed vs never have milk	SC	rs4438253	A	G	15	61506544	0.040347	0.00661814	1.08e-09	37.1664
Milk type used Skimmed vs never have milk	SC	rs4445913	A	T	16	79439255	0.0330537	0.00696228	2.06e-06	22.5391
Milk type used Skimmed vs never have milk	SC	rs4559153	T	C	7	46174220	0.065002	0.00794898	2.9e-16	66.8699
Milk type used Skimmed vs never have milk	SC	rs462136	T	A	18	11320661	-0.0425332	0.00925802	4.34e-06	21.1067
Milk type used Skimmed vs never have milk	SC	rs4631994	G	A	13	26464847	0.0512214	0.0066174	9.91e-15	59.914
Milk type used Skimmed vs never have milk	SC	rs4715911	A	T	6	14499437	0.0337976	0.00683709	7.68e-07	24.4359
Milk type used Skimmed vs never have milk	SC	rs4743102	G	T	9	97472119	0.0305721	0.00661968	3.87e-06	21.3293
Milk type used Skimmed vs never have milk	SC	rs4794907	C	G	17	31830157	0.0567737	0.00915982	5.71e-10	38.4167
Milk type used Skimmed vs never have milk	SC	rs4814857	G	A	20	19476624	0.140571	0.00943633	3.46e-50	221.914
Milk type used Skimmed vs never have milk	SC	rs4840414	G	A	8	9379571	-0.038425	0.00815215	2.44e-06	22.2169
Milk type used Skimmed vs never have milk	SC	rs4886629	C	G	15	74780217	0.0363379	0.007182	4.2e-07	25.5993
Milk type used Skimmed vs never have milk	SC	rs507139	A	G	11	225196	0.0583684	0.0113554	2.75e-07	26.4211
Milk type used Skimmed vs never have milk	SC	rs55702004	G	A	3	25356622	0.0398894	0.00764273	1.8e-07	27.2407
Milk type used Skimmed vs never have milk	SC	rs56055503	G	A	16	80498797	0.0455757	0.00733828	5.28e-10	38.5725
Milk type used Skimmed vs never have milk	SC	rs56153814	C	T	1	9663490	0.0529992	0.00997701	1.08e-07	28.2188
Milk type used Skimmed vs never have milk	SC	rs56305235	C	T	7	28365458	-0.0482664	0.00911742	1.2e-07	28.025
Milk type used Skimmed vs never have milk	SC	rs57096576	T	C	11	69179313	0.108958	0.0136805	1.66e-15	63.4329
Milk type used Skimmed vs never have milk	SC	rs58822334	T	C	2	45842319	0.035342	0.00716282	8.05e-07	24.3452
Milk type used Skimmed vs never have milk	SC	rs6010717	G	C	20	64083430	0.0339314	0.00713042	1.95e-06	22.6451
Milk type used Skimmed vs never have milk	SC	rs60401382	T	C	10	122468108	0.0708581	0.0074568	2.05e-21	90.2971
Milk type used Skimmed vs never have milk	SC	rs62131477	A	G	19	4006435	-0.0403289	0.00805824	5.6e-07	25.0468
Milk type used Skimmed vs never have milk	SC	rs62180506	G	A	2	216798065	0.044174	0.00822497	7.84e-08	28.8446
Milk type used Skimmed vs never have milk	SC	rs62209625	G	A	20	33810284	0.0511824	0.00971705	1.38e-07	27.7442
Milk type used Skimmed vs never have milk	SC	rs62621812	A	G	7	127375029	0.15855	0.0163234	2.65e-22	94.3433
Milk type used Skimmed vs never have milk	SC	rs6536934	A	G	4	165864179	0.0347694	0.00678887	3.03e-07	26.2301
Milk type used Skimmed vs never have milk	SC	rs6540949	C	T	1	10763816	-0.0602737	0.00771362	5.54e-15	61.0575
Milk type used Skimmed vs never have milk	SC	rs654829	A	T	11	69491627	0.0361673	0.00674155	8.1e-08	28.7814
Milk type used Skimmed vs never have milk	SC	rs665034	T	C	5	113251758	-0.0572343	0.0122609	3.04e-06	21.7905
Milk type used Skimmed vs never have milk	SC	rs6719666	T	G	2	28424799	0.0332753	0.00726325	4.62e-06	20.9885
Milk type used Skimmed vs never have milk	SC	rs7135149	A	G	12	30609549	-0.0516586	0.00688828	6.41e-14	56.2424
Milk type used Skimmed vs never have milk	SC	rs7256200	T	G	19	44912678	-0.0668903	0.00916041	2.83e-13	53.3208
Milk type used Skimmed vs never have milk	SC	rs73384223	C	T	9	3869315	0.0384852	0.0084006	4.62e-06	20.9878
Milk type used Skimmed vs never have milk	SC	rs7339281	C	G	13	71845309	0.0358527	0.00769339	3.16e-06	21.7174
Milk type used Skimmed vs never have milk	SC	rs7405790	G	A	17	81654604	-0.049377	0.00665736	1.2e-13	55.0105
Milk type used Skimmed vs never have milk	SC	rs74385867	G	A	7	10414528	0.0446192	0.00975728	4.81e-06	20.9115
Milk type used Skimmed vs never have milk	SC	rs76059302	T	G	10	113329332	0.158319	0.0235918	1.94e-11	45.0344
Milk type used Skimmed vs never have milk	SC	rs76187551	T	A	12	89253318	0.0985041	0.0211654	3.26e-06	21.6599
Milk type used Skimmed vs never have milk	SC	rs76905924	G	A	12	65967673	-0.0319979	0.00660434	1.27e-06	23.4738
Milk type used Skimmed vs never have milk	SC	rs772014	G	A	10	102302737	0.0336647	0.0067368	5.82e-07	24.9714
Milk type used Skimmed vs never have milk	SC	rs79609795	A	G	8	10429364	0.0682082	0.0132656	2.72e-07	26.4374
[truncated: 1,018 more rows]

## Sheet: S7
Supplementary Table 7. Results from reverse MR analysis of relationships between senile cataract on dietary habits
[truncated: 114 more rows]

[truncated: 19 more sheets: S8, S9, S10, S11, S12, S13, S14, S15, S16, S17, S18, S19, S20, S21, S22, S23, S24, S25, S26]
